# Supplementary material for: The impact of digital educational games on student’s motivation for learning: The mediating effect of learning engagement and the moderating effect of the digital environment
Source: PLoS One. 2024 Jan 11;19(1):e0294350. doi: 10.1371/journal.pone.0294350 (PMC10783726; doi:10.1371/journal.pone.0294350)
Supplement: S1 Data — (XLSX) [file pone.0294350.s001.xlsx]

## Sheet: Sheet1
Number	Your place of residence:	The level of education of your parents:	Whether your home is equipped with basic network equipment:	How often do you generally play online games:	1. Do you understand digital educational games	2. How much do you know about digital educational games	3. what is the level of support from your family for you to play digital educational games	4. whether you support the integration of digital educational games with classroom content	5. Would you like to introduce digital educational games into your lessons?	6. Have you ever played a digital educational game?	7. Have you ever been exposed to digital educational games?	8. Will learning through the form of digital educational games make you remember your knowledge better?	9. Do you feel that fun, motivation, challenge, collaboration, and education are necessary in a digital educational game?	10. If a unit of knowledge in a particular subject were to be designed as a digital educational game 'would you like the game to be presented in the form of martial arts or combat?	11. If a unit of knowledge in a particular subject were to be designed as a digital educational game 'would you like the game to be presented in the form of a ring or competition'?	12. If the knowledge of a unit of a subject is designed as a digital educational game 'would you like the game to be presented in the form of a passing game?	13. If the knowledge of a unit of a subject is designed as a digital educational game 'would you like the game to be presented in the form of points?	14. To what extent do you think digital educational games can help your learning if they are combined with classroom instruction	In the digital education game learning whether it has an impact on your learning motivation, please truthfully fill in the following questions, thank you for your cooperation! -1. I have clear learning objectives in digital education game learning	2. I will develop a short or long term learning plan for learning digital educational games.	3. I have a strong willingness to learn to acquire knowledge and skills during digital educational games	4. in digital educational games, I am able to complete the learning tasks determined by the teacher or myself in a timely and quality manner	5. I can always stay focused in digital educational game learning	6. I have difficulty from time to time in completing my plans in digital educational game learning	7. I don't think digital educational games are learning in a way that allows me to make progress	8. In digital educational game learning, I actively learn for external rewards	9. I often take the initiative to communicate with teachers and classmates about the difficulties encountered in learning digital educational games	10. I have a strong curiosity and inquisitiveness in digital education learning, and dare to question and criticise	11. I'm always looking for better ways to learn in digital educational games learning	12. I am often at a loss and overwhelmed by the digital educational game learning process	13. I think that digital educational games for learning will enable me to achieve my learning goals faster.	14. I think digital educational game learning will give me more knowledge and skills	15. I often feel anxious and nervous about the learning situation during digital educational games	How do you evaluate the school's digital environment? Please fill in the following questions truthfully and thank you for your cooperation! -1. Teachers and students in our school have good online habits, including correct online purposes, effective time control, and a reasonable degree of Internet dependence.	2. Our school teachers and students have civilised online speech and behaviour, do not publish harmful and undesirable information, do not use or promote harmful website information	3. Teachers in our schools have attained the standard of educational technology competence	4. Teachers in pilot classes in our schools are skilled in implementing digital learning in the classroom	5. Our school's technical services department and related responsibilities are clearly defined	6. Our school has formulated a medium-term development plan (3-5 years) for the school's digital learning pilot project, with clear development objectives, stage-by-stage expectations, step-by-step implementation initiatives, and various safeguard measures	7. Our school has built a more complete digital learning management system to ensure the standard operation of the digital learning pilot work.	8. digital learning technology services staff in place in our schools	9. digital learning technology trainers in place in our schools	10. Our digital learning technology managers are in place	11. Our school's instructional services for e-learning, teaching and research, and equipment are in place	12. Technical support from our school's specialised technical departments (companies) to the school	13. Our school-based applications (development of IT-supported club activities, exploration of teaching models, etc.) have strong characteristics and high quality	14. Reports relating to digital learning pilots in our schools are of high quality	15. Papers related to research on digital learning conducted in our schools are of high quality	1.The following questions are about your perceptions in your participation in digital educational game learning, please fill in how you would like to, thank you for your cooperation! -1. I always listen attentively to the teacher during the teaching of digital educational games
1	2	4	1	2	5	5	4	5	5	5	5	5	5	5	5	5	5	5	3	2	3	3	2	2	2	4	3	3	2	4	2	3	4	5	5	3	5	5	3	5	5	5	5	5	4	3	5	5	1
2	1	4	1	3	5	4	5	5	5	5	5	4	5	5	5	5	5	5	5	4	5	4	3	5	5	3	5	5	3	3	5	3	4	4	4	5	4	3	3	5	5	5	3	5	4	4	3	3	3
3	1	3	1	2	2	1	2	2	1	1	2	1	2	3	1	2	3	2	2	2	2	2	2	2	1	2	2	1	1	2	2	2	1	2	2	3	2	2	2	3	2	2	2	2	3	2	1	2	2
4	2	4	1	2	2	2	2	2	2	2	1	2	2	1	2	1	1	2	4	3	4	4	3	4	4	4	3	3	4	5	3	4	4	3	2	4	4	4	4	4	4	2	3	2	4	4	4	4	2
5	1	4	1	1	5	5	5	4	5	5	5	5	5	5	5	5	5	5	4	5	5	4	5	5	3	3	5	5	4	3	4	5	4	5	5	4	4	5	5	4	5	5	5	5	5	5	5	4	4
6	2	4	1	2	2	4	3	3	3	4	2	4	4	2	3	2	3	4	2	2	2	3	2	2	2	2	2	4	3	3	2	3	2	2	4	2	4	3	2	3	2	4	3	4	4	3	4	2	2
7	1	4	1	1	4	3	4	2	2	2	4	2	3	4	2	4	4	4	2	4	4	3	4	4	4	4	2	2	4	4	4	4	4	2	3	3	2	3	2	2	2	2	2	2	3	4	4	4	4
8	1	2	1	4	4	4	5	4	4	4	4	4	3	4	4	4	4	5	2	4	4	2	2	4	3	4	2	4	4	2	3	4	4	2	2	3	4	2	4	4	4	2	2	2	2	2	3	2	2
9	1	2	1	2	5	5	5	4	3	4	3	4	5	3	5	4	5	5	3	5	4	5	3	5	3	3	3	3	3	3	4	4	4	4	3	3	5	4	3	5	3	4	4	5	5	5	3	5	1
10	2	5	1	1	4	4	2	4	3	4	2	3	4	4	4	4	4	4	3	4	2	4	3	2	3	3	3	3	4	4	2	4	3	5	4	5	4	4	5	5	3	4	4	4	5	4	3	4	4
11	1	2	1	1	2	2	2	2	3	1	3	2	2	1	3	2	2	2	3	3	2	3	2	3	2	4	3	2	4	2	2	2	2	4	4	2	4	4	3	4	4	4	4	4	3	4	4	2	4
12	2	4	1	2	1	2	2	2	3	2	2	1	1	3	3	2	1	1	4	2	2	4	2	4	3	2	4	2	2	2	2	3	3	4	2	4	2	4	2	4	2	4	4	2	2	4	3	4	2
13	2	4	1	2	2	2	1	3	2	2	1	1	2	2	2	2	1	2	2	4	2	4	4	3	4	2	2	4	3	2	2	2	3	2	2	1	2	2	3	3	2	2	2	1	1	2	2	3	3
14	1	5	1	3	5	5	5	4	3	4	3	4	3	5	5	5	3	5	5	5	5	5	4	4	4	5	5	5	5	4	4	4	5	5	5	5	3	3	4	4	3	3	3	3	3	5	3	3	1
15	2	2	1	2	3	3	2	4	4	2	3	4	2	2	4	3	4	3	3	1	2	2	2	2	1	2	1	2	2	2	1	2	2	2	2	2	2	2	1	3	2	2	2	2	1	3	2	2	2
16	2	3	1	1	2	2	1	2	3	3	2	2	2	3	2	2	2	2	2	2	1	3	2	2	3	3	2	2	2	2	3	1	2	5	4	4	4	4	4	4	5	4	3	3	5	3	5	3	2
17	1	1	1	3	2	3	3	3	4	4	4	2	2	4	2	3	4	2	5	4	5	4	4	3	4	5	5	5	3	5	5	3	5	4	5	5	4	5	5	5	5	4	5	5	4	5	5	4	2
18	2	3	1	2	5	5	5	5	5	4	5	4	5	5	5	5	5	4	5	5	4	5	5	5	5	5	5	5	5	5	5	5	5	5	5	5	5	3	5	5	5	5	5	5	5	5	4	3	3
19	2	3	1	2	2	3	1	2	2	2	1	1	1	3	2	2	2	2	4	3	4	4	2	2	2	2	4	2	4	4	4	3	3	1	1	2	2	2	3	2	2	2	3	2	2	1	1	2	3
20	2	4	1	2	3	2	2	2	1	2	2	1	3	2	2	2	2	3	2	2	2	2	2	2	3	2	2	2	4	2	4	2	4	3	4	3	2	2	2	4	4	3	2	2	2	2	3	3	4
21	1	5	1	2	5	4	4	4	4	5	3	3	4	5	4	3	4	4	2	4	3	2	3	2	2	4	4	4	3	3	2	3	4	4	2	3	3	4	2	3	2	3	4	4	2	4	4	2	4
22	2	4	1	2	4	4	3	2	4	3	3	4	3	4	4	4	2	4	4	4	2	4	4	4	2	4	4	4	3	4	4	4	4	3	2	2	2	3	2	2	2	2	2	2	1	2	2	3	4
23	2	4	1	2	2	2	2	2	3	2	3	2	2	1	3	2	2	2	2	2	2	2	3	3	2	2	2	2	4	4	2	2	4	4	4	3	2	2	3	3	2	2	4	2	3	4	3	2	2
24	1	4	1	2	3	3	5	5	5	5	5	5	5	5	5	5	3	5	5	5	5	5	4	5	5	5	4	5	5	5	5	5	5	5	3	3	4	4	3	3	3	5	4	3	5	5	3	3	1
25	2	4	1	2	3	2	2	2	2	2	2	2	2	4	2	4	2	2	1	2	1	2	2	2	3	2	2	1	3	2	2	1	2	3	3	3	3	4	3	2	4	4	4	4	2	3	2	2	2
26	1	3	1	1	5	5	5	5	5	5	5	5	5	5	5	5	5	5	4	3	3	5	3	3	3	5	5	4	3	3	4	4	5	5	5	5	5	5	5	5	5	5	5	5	5	4	5	4	1
27	1	4	1	3	4	2	4	3	4	4	4	3	4	2	4	2	2	3	3	3	1	2	2	2	1	2	2	2	3	1	3	3	2	3	4	5	4	3	4	3	5	4	4	5	4	3	4	4	2
28	2	2	1	3	4	2	4	2	2	4	4	4	4	4	3	4	3	3	4	4	3	4	4	2	4	4	4	4	3	4	4	4	3	2	2	3	3	2	2	2	2	2	2	1	2	2	1	1	2
29	2	4	1	3	1	2	2	1	2	3	2	3	3	2	2	3	2	2	5	4	4	5	5	4	4	5	4	3	4	3	5	4	3	2	4	2	2	4	4	2	2	2	3	2	3	2	3	2	3
30	2	4	1	2	2	1	1	2	3	2	2	1	2	1	2	1	2	2	4	2	3	2	3	4	4	4	4	4	3	2	2	4	2	2	2	4	4	3	2	2	2	2	2	2	2	3	2	4	5
31	2	5	1	2	3	5	3	3	3	3	3	3	4	3	3	3	3	3	4	5	5	5	5	4	5	5	5	5	4	5	5	5	5	3	5	5	3	5	4	5	3	5	5	5	5	5	5	5	1
32	2	4	1	2	2	4	4	3	3	3	3	2	4	4	2	2	3	4	2	4	4	2	2	4	3	3	2	3	4	4	2	3	3	4	3	4	2	2	2	4	4	4	4	3	4	4	4	3	2
33	2	5	1	2	5	5	4	5	4	3	5	4	3	3	3	5	4	5	5	3	5	3	5	4	3	5	4	5	3	3	5	3	3	5	5	5	5	5	5	5	5	5	4	5	5	5	5	5	1
34	2	4	1	2	3	4	4	2	4	2	4	4	3	4	3	3	2	3	2	2	3	2	2	2	2	3	1	2	3	1	1	3	1	4	4	2	2	4	2	2	3	2	4	3	2	4	3	4	3
35	1	4	1	4	3	3	3	2	3	3	3	4	3	3	4	2	4	3	5	5	5	5	5	5	5	5	4	5	5	5	5	4	4	3	3	4	2	4	3	3	3	3	3	3	2	3	4	2	1
36	2	4	1	2	3	2	2	2	4	4	4	2	2	3	3	4	2	2	2	2	1	3	2	1	2	2	2	1	2	3	1	1	2	2	2	2	3	2	2	1	2	2	3	1	3	2	1	2	2
37	2	5	1	2	4	4	4	5	5	3	3	3	3	5	3	3	4	4	2	2	3	2	4	2	3	4	2	3	2	2	4	2	2	2	2	2	2	2	3	4	2	3	2	2	2	3	3	3	4
38	2	4	1	1	2	4	4	4	3	4	2	4	4	2	4	3	4	4	2	4	2	4	3	2	3	4	2	2	3	3	2	2	2	4	4	4	4	4	4	4	4	4	5	3	4	5	4	5	2
39	2	3	1	2	2	2	2	2	1	1	2	2	2	1	3	2	2	2	3	2	1	1	3	2	2	2	3	3	2	2	2	2	3	4	4	4	4	5	5	4	4	4	4	3	4	4	4	3	2
40	1	4	1	1	4	5	3	3	3	4	4	3	5	3	4	5	4	5	3	3	4	3	3	5	5	3	4	5	5	3	5	3	4	3	3	3	2	2	4	4	4	3	4	2	3	3	2	4	2
41	2	4	1	2	3	4	3	4	3	4	4	3	4	3	2	3	4	3	5	5	5	5	5	5	5	5	5	5	5	5	5	5	5	2	2	3	3	3	3	2	2	4	4	4	2	3	3	4	1
42	2	4	1	2	4	4	4	4	3	4	2	4	3	4	4	2	4	4	2	3	3	2	1	3	3	2	2	1	3	2	2	2	2	2	2	2	2	1	2	1	2	1	1	2	3	2	3	2	3
43	1	3	1	3	4	3	4	2	4	4	4	4	3	4	3	4	4	4	2	2	4	2	2	3	2	2	2	2	4	4	2	3	2	3	2	3	1	2	1	2	1	3	1	1	3	1	2	2	1
44	2	5	1	1	5	4	5	5	4	4	4	3	4	4	4	4	3	5	2	2	1	2	1	2	2	1	2	2	1	2	1	2	2	5	5	5	4	3	4	5	4	4	4	5	4	4	3	4	4
45	1	3	1	1	5	4	5	5	4	5	5	5	4	5	5	5	5	5	3	4	3	4	3	3	3	4	3	3	3	4	4	3	3	5	5	5	4	5	5	5	4	4	5	5	5	4	5	4	2
46	1	1	1	3	4	3	3	3	2	4	4	3	4	2	2	2	4	2	2	3	4	2	2	2	3	4	2	4	2	3	2	3	2	3	4	3	3	3	5	4	4	4	5	5	4	4	4	4	4
47	2	5	1	2	3	4	5	3	4	3	4	4	4	3	3	3	3	3	5	5	5	3	4	5	4	4	5	5	5	5	4	5	5	3	5	5	3	3	3	3	3	4	3	3	3	4	5	3	1
48	2	4	1	2	2	4	3	2	3	4	2	4	2	2	2	3	2	2	3	3	4	4	4	4	4	3	4	4	4	4	4	4	3	1	2	3	3	1	2	2	2	1	1	2	1	3	2	2	3
49	2	4	1	1	4	2	2	2	3	2	2	2	3	2	4	2	2	2	1	2	1	3	2	1	1	2	2	1	1	2	3	3	3	3	2	2	2	1	3	2	1	2	2	2	2	2	2	3	3
50	2	4	1	1	4	2	2	2	2	2	2	2	2	2	2	2	2	3	2	2	2	2	4	2	2	4	2	3	2	2	4	2	2	2	4	2	2	2	4	2	2	2	4	2	3	3	2	2	3
51	1	2	1	3	2	4	4	2	4	4	4	4	4	2	4	4	4	4	1	3	2	2	1	2	2	2	1	2	1	3	1	3	1	3	2	2	2	3	4	2	4	2	2	3	2	3	2	3	1
52	2	4	1	2	2	4	4	4	4	2	4	4	4	3	4	4	3	4	2	2	3	3	3	2	2	3	3	4	2	2	4	2	2	2	1	2	1	3	2	2	3	2	1	2	1	2	3	3	3
53	2	3	1	2	2	2	2	4	2	3	2	2	2	2	2	2	3	2	3	4	4	4	3	3	4	4	4	4	4	4	4	3	2	3	2	4	3	4	2	4	2	2	3	2	4	4	3	2	4
54	2	3	1	2	5	5	5	5	5	5	5	5	4	5	5	4	5	5	5	5	4	5	5	4	5	5	4	4	5	5	5	5	5	5	5	5	5	5	5	5	5	5	5	5	5	5	5	5	1
55	2	5	1	3	2	4	2	4	3	2	2	2	2	4	2	2	2	4	2	2	2	2	2	2	2	3	2	2	4	2	2	4	2	2	3	2	3	2	4	2	2	2	2	2	2	3	2	4	4
56	1	3	1	2	4	4	4	4	4	4	4	3	4	2	2	4	2	4	2	2	4	3	2	4	4	4	3	4	4	2	2	2	4	2	3	2	3	2	2	2	2	1	1	1	2	3	1	1	4
57	1	5	1	1	3	1	1	1	1	2	1	2	3	2	2	2	3	2	2	2	2	2	3	3	2	3	3	3	3	2	3	4	2	4	4	4	5	3	4	5	5	4	4	4	4	4	4	4	4
58	1	3	1	3	3	2	2	2	2	2	2	3	1	2	2	2	2	1	2	1	2	1	2	3	2	2	2	2	2	2	2	1	1	2	3	2	2	4	2	2	2	2	2	4	4	2	2	2	2
59	2	4	1	2	5	5	5	5	5	5	5	5	5	5	5	5	5	5	3	4	5	5	3	4	4	5	5	5	5	4	4	5	3	3	3	3	3	3	2	3	4	2	2	3	3	3	3	3	1
60	2	3	1	2	3	4	5	5	3	4	4	5	5	4	4	3	4	3	2	4	2	2	2	2	2	3	3	2	4	2	2	2	2	2	4	3	2	2	2	4	2	2	2	3	4	3	4	4	3
61	2	4	1	2	5	5	5	5	5	5	5	5	5	5	5	5	5	5	4	3	5	3	5	4	5	5	3	4	4	5	5	5	5	3	4	3	4	5	5	5	5	3	3	3	3	3	3	5	1
62	2	5	1	1	4	3	2	4	4	4	4	4	2	4	4	3	3	3	4	5	5	4	5	3	5	4	4	5	4	4	4	4	4	2	3	4	4	3	4	3	4	2	3	2	2	4	2	4	5
63	2	2	1	3	2	2	2	2	3	3	3	2	2	3	2	2	2	3	3	4	3	4	4	3	4	4	4	4	2	3	4	4	2	5	4	5	3	5	4	3	3	4	4	5	3	5	4	4	4
64	2	2	1	1	4	4	3	2	2	4	4	4	4	4	2	2	4	2	3	4	4	2	2	4	4	4	4	4	4	4	4	4	4	2	1	3	2	1	2	2	2	2	3	3	3	2	3	2	2
65	2	5	1	2	2	3	3	3	4	3	3	4	2	4	4	3	3	3	4	3	4	5	3	3	4	3	5	5	5	3	4	4	3	3	5	4	5	5	4	3	5	3	3	5	3	5	3	3	2
66	1	2	1	2	5	3	3	5	4	4	5	5	3	4	5	4	5	5	5	3	5	5	5	5	3	5	5	5	5	5	5	3	5	4	5	3	3	4	3	3	4	3	3	3	3	3	3	3	1
67	2	2	1	4	4	2	3	3	4	4	2	3	3	3	2	3	3	3	5	3	5	5	3	3	5	3	5	4	5	5	5	3	3	5	5	5	4	5	5	5	5	5	4	5	5	5	4	5	1
68	1	5	1	2	5	5	5	5	5	5	5	5	5	5	5	4	5	4	5	3	3	3	4	3	4	3	5	4	5	3	5	4	3	5	3	3	4	4	3	5	4	3	3	3	5	3	3	3	3
69	2	4	1	2	4	5	5	5	5	5	5	5	5	5	5	5	5	5	2	2	3	3	2	3	3	3	3	4	4	2	4	3	3	5	5	5	5	5	4	5	5	5	5	5	5	5	5	5	2
70	2	4	1	2	5	5	3	3	4	5	3	4	3	4	5	5	3	3	5	5	5	4	5	4	4	4	5	4	5	5	5	5	5	5	5	5	5	4	5	5	5	5	5	5	5	4	5	4	2
71	2	4	1	2	3	4	4	2	2	3	2	2	2	2	3	2	4	2	2	3	4	4	4	4	2	4	3	3	4	3	4	3	2	1	2	2	3	1	1	1	1	2	2	3	2	1	2	1	4
72	2	4	1	2	3	5	4	4	3	5	4	5	3	3	3	4	4	4	2	2	2	2	2	4	2	4	4	2	2	4	2	2	2	2	3	4	4	4	2	4	4	4	2	3	2	2	2	3	4
73	1	3	1	1	2	2	2	2	4	3	4	2	3	4	4	2	2	2	1	3	2	2	2	2	2	1	1	1	2	3	1	3	3	2	3	2	3	2	4	3	2	2	2	4	2	2	2	2	4
74	2	4	1	2	2	2	1	3	1	1	1	2	2	3	2	2	1	1	3	4	5	4	4	4	4	4	4	4	3	4	4	5	4	4	4	2	4	3	3	2	4	2	4	4	4	2	2	2	4
75	2	3	1	3	3	3	4	4	4	4	2	3	4	4	2	4	4	4	2	2	3	1	1	2	3	1	2	3	2	3	3	3	2	2	3	4	2	4	4	2	4	4	3	2	3	3	4	2	3
76	2	4	1	2	2	3	3	4	4	3	4	2	4	3	3	4	4	3	3	2	4	3	4	2	4	2	3	4	3	4	3	3	4	4	4	4	4	3	5	5	4	4	5	3	4	4	4	4	4
77	2	3	1	1	4	3	4	2	4	4	4	4	4	4	4	3	4	2	4	2	4	4	3	2	2	4	2	3	4	4	2	3	3	3	2	1	2	3	2	1	1	2	2	1	2	2	2	1	4
78	1	3	1	1	3	2	4	2	3	3	2	4	3	4	2	3	3	2	2	4	2	2	2	3	3	2	4	4	2	2	2	4	4	2	2	3	4	2	2	2	3	2	2	2	2	2	3	2	4
79	1	3	1	2	1	2	3	2	1	2	2	1	1	2	1	2	2	3	2	2	2	3	2	2	3	2	2	2	2	2	2	2	3	4	2	2	2	4	4	4	2	4	3	2	2	3	2	2	4
80	1	4	1	1	1	2	2	3	2	2	2	1	2	2	2	2	3	2	4	4	4	2	4	4	4	2	3	2	4	4	3	2	2	2	3	2	2	2	1	2	2	3	2	1	2	2	2	1	2
81	1	5	1	2	2	2	2	3	3	3	2	2	4	2	2	3	2	4	3	2	1	3	2	1	1	3	2	2	2	1	2	3	2	4	4	3	4	3	4	4	4	3	3	3	4	3	4	5	3
82	1	2	1	2	3	5	4	5	4	5	4	5	3	3	3	5	3	4	3	3	3	3	5	4	4	5	5	3	3	5	5	5	5	5	5	3	5	3	5	5	5	3	4	5	5	5	5	5	3
83	2	3	1	2	2	2	1	3	2	2	1	2	2	3	2	2	2	2	3	4	4	3	5	4	3	4	5	4	5	4	5	4	4	2	2	4	4	2	3	3	3	4	2	2	2	4	2	4	3
84	1	4	1	1	2	2	1	2	1	2	2	1	2	1	2	1	3	2	3	3	4	4	4	5	3	3	5	4	4	5	4	4	4	2	3	2	1	2	2	1	3	2	1	2	2	1	1	1	2
85	1	5	1	3	5	5	4	5	4	5	5	4	5	5	5	5	5	5	5	5	5	5	5	5	5	5	5	5	5	4	5	5	5	4	4	5	5	5	5	5	5	5	5	5	5	4	5	5	2
86	2	4	1	2	5	5	4	5	5	4	5	5	5	5	5	5	5	5	5	5	3	3	4	4	3	3	3	3	3	3	4	3	4	3	3	4	3	3	3	3	4	5	4	5	4	3	3	3	1
87	2	4	1	1	3	3	4	4	3	4	2	4	3	4	2	4	4	2	2	2	3	2	2	2	2	2	4	2	2	2	3	2	4	3	2	4	4	4	4	4	4	4	2	3	2	4	3	4	3
88	2	4	1	4	4	4	4	3	3	3	3	3	2	2	3	3	3	3	4	5	5	5	5	5	5	5	5	5	5	5	5	5	5	4	4	5	5	5	5	5	5	5	5	5	5	5	5	5	1
89	2	5	1	4	5	5	5	5	5	4	5	5	5	5	5	5	5	5	5	5	4	3	5	5	4	5	5	5	5	3	4	5	5	5	5	5	5	5	5	5	4	5	4	5	4	5	5	5	3
90	2	4	1	2	3	2	2	3	2	2	2	3	4	4	4	2	2	2	4	4	4	4	2	3	2	3	2	3	2	2	4	2	2	4	4	2	4	4	4	4	4	4	4	4	4	4	4	3	3
91	2	4	1	2	5	5	5	5	5	4	5	5	5	5	5	5	5	4	5	3	3	3	3	3	3	4	5	3	3	3	3	3	3	5	4	5	3	5	5	3	3	5	3	5	5	5	5	5	1
92	2	3	1	2	4	5	5	5	5	4	5	5	5	4	5	4	5	5	5	4	5	4	5	5	5	4	5	5	5	5	5	5	5	3	3	4	5	4	5	3	3	5	4	4	4	5	5	4	1
93	2	3	1	1	4	4	2	3	2	2	2	4	2	4	2	4	2	4	2	2	2	4	4	3	4	4	2	4	4	4	3	4	4	3	2	4	4	4	2	4	2	2	3	4	3	2	3	4	2
94	2	1	1	3	5	5	4	3	4	3	5	4	4	4	3	5	5	3	4	4	4	4	4	4	4	2	4	4	2	4	4	2	4	1	1	2	2	2	1	2	2	2	3	2	2	3	2	3	5
95	2	4	1	2	2	2	2	2	2	3	3	2	2	2	2	1	3	2	3	2	1	1	3	2	1	2	1	2	1	2	2	2	2	4	4	4	5	4	3	3	5	4	5	4	4	4	4	4	1
96	2	4	1	2	2	2	1	3	2	2	2	2	1	2	2	2	2	2	4	4	3	4	4	4	4	4	2	4	3	2	4	3	4	4	4	4	2	3	3	4	4	4	4	4	4	2	4	4	3
97	2	4	1	2	5	5	3	5	3	5	3	5	5	5	4	5	3	5	3	3	3	3	3	3	4	3	3	3	3	3	3	3	3	5	4	5	5	5	4	5	4	4	5	5	5	5	5	5	1
98	2	4	1	1	3	5	3	4	3	5	4	3	3	5	5	5	3	3	5	5	5	5	4	5	5	4	5	4	5	5	5	5	5	4	5	5	3	3	4	3	5	3	5	3	3	5	3	5	1
99	1	1	2	5	4	4	2	2	4	2	2	2	2	4	4	2	2	2	2	4	4	3	4	4	3	4	2	2	4	4	2	4	2	3	4	2	2	4	4	4	4	3	4	2	3	4	3	2	4
100	2	4	1	1	3	2	1	2	3	1	3	1	2	2	2	2	2	3	3	4	4	4	3	3	2	3	2	3	3	4	4	3	2	4	2	2	3	4	4	4	2	3	4	3	2	3	4	3	3
101	1	2	1	2	4	4	4	4	4	2	4	4	4	3	4	4	4	4	2	2	3	3	2	3	2	2	4	2	2	3	4	3	2	3	4	3	2	4	4	2	4	4	2	2	4	2	4	4	4
102	1	1	1	3	2	2	2	2	2	1	2	2	2	2	2	2	3	1	2	2	2	1	2	2	2	2	2	3	2	3	3	2	1	4	4	4	4	3	4	4	3	3	2	2	3	2	4	4	4
103	1	4	1	1	3	4	2	2	2	2	2	3	2	2	3	4	4	2	3	3	4	4	5	3	4	5	4	3	5	4	4	4	4	2	2	2	2	2	2	2	2	2	2	2	2	2	4	4	3
104	2	4	1	2	5	5	5	4	5	5	5	5	4	5	5	5	5	5	5	4	3	5	5	4	5	3	4	5	5	3	5	3	3	5	5	5	5	5	5	5	5	5	5	5	5	5	5	5	2
105	1	4	1	2	3	3	4	2	4	3	4	2	3	4	2	2	2	3	4	5	3	5	4	4	4	4	4	3	4	5	4	4	4	2	3	3	2	3	4	3	4	3	3	4	4	2	4	4	3
106	2	4	1	2	2	3	2	2	2	2	4	4	2	4	2	3	2	2	1	1	2	2	2	3	2	2	3	2	3	2	1	1	2	2	4	4	4	2	4	3	2	2	2	2	4	4	3	3	2
107	2	4	1	1	5	5	5	5	5	4	5	5	5	5	5	5	5	5	5	5	4	5	5	5	4	5	4	5	5	5	5	5	5	5	5	5	5	4	5	5	5	5	5	5	5	5	5	5	1
108	2	4	1	2	4	2	2	3	4	3	4	2	2	2	2	2	2	2	2	1	2	2	2	2	2	2	1	2	3	1	3	1	1	3	4	3	2	4	2	3	4	2	4	3	4	2	2	2	2
109	1	4	1	4	3	2	4	2	4	2	4	2	3	2	2	2	2	4	4	4	2	2	4	2	2	2	2	3	4	4	2	4	4	1	1	2	2	2	2	2	3	2	2	1	1	1	2	2	3
110	2	4	1	2	2	3	4	3	3	3	2	4	3	3	3	3	3	3	3	4	3	5	5	5	3	3	4	3	3	4	3	5	5	5	5	5	4	5	3	5	3	4	4	5	4	3	5	5	3
111	2	5	1	4	3	2	4	2	4	3	4	2	4	2	2	2	3	2	4	2	2	2	4	3	3	4	2	4	2	3	2	2	3	4	2	3	4	3	3	3	4	4	4	4	2	4	4	4	4
112	1	3	1	2	3	4	4	4	5	4	4	4	4	5	3	4	4	4	1	1	1	2	1	3	1	1	2	3	2	1	2	2	3	2	2	2	2	2	1	2	2	1	2	2	1	2	1	2	4
113	1	5	1	1	5	5	5	5	5	5	4	5	4	5	5	5	4	5	5	5	4	5	5	5	5	4	4	4	5	4	4	5	4	5	5	5	5	5	5	4	5	5	5	4	5	5	5	5	1
114	1	4	2	5	4	4	5	5	5	4	4	4	4	5	5	5	5	4	3	4	2	4	2	4	2	4	3	4	2	4	2	4	4	2	2	4	4	4	2	3	2	2	4	4	2	4	4	2	3
115	2	4	1	1	4	4	5	3	5	4	5	3	4	5	4	5	3	4	3	4	4	3	2	4	2	2	4	2	2	4	2	2	4	2	4	2	2	2	4	4	2	3	3	3	3	3	4	2	4
116	1	5	1	2	3	3	3	2	2	3	3	3	2	3	3	3	2	4	4	5	4	5	4	5	5	5	5	5	4	5	5	5	5	5	5	5	5	4	5	5	4	5	5	5	5	4	5	5	1
117	2	4	1	2	3	4	3	3	4	5	3	5	3	3	3	3	5	5	2	3	4	3	2	3	3	2	3	3	3	4	3	3	3	5	5	5	5	5	5	5	5	5	5	5	5	4	5	5	1
118	2	4	1	2	4	2	2	2	2	2	3	2	3	2	2	2	4	2	3	2	3	2	2	2	2	2	3	2	2	3	2	2	2	4	4	4	3	4	3	4	5	3	5	3	4	5	3	3	1
119	2	1	1	1	3	3	2	2	2	4	2	4	2	4	2	2	2	2	4	3	3	4	4	3	4	3	4	4	4	4	2	2	4	4	3	2	4	2	3	3	3	2	2	4	2	3	3	3	5
120	2	4	1	2	4	3	5	4	3	4	4	5	5	4	5	3	3	3	3	5	3	5	5	5	5	3	5	3	3	3	5	5	5	5	5	3	4	5	5	5	3	5	5	5	4	4	5	3	2
121	1	2	1	2	3	4	3	4	4	3	3	2	2	4	2	2	4	2	4	2	2	2	2	3	2	4	3	3	4	2	3	2	2	4	2	3	3	3	4	3	3	4	4	2	3	2	4	4	5
122	1	5	1	1	3	2	4	2	2	3	4	4	2	2	4	2	4	2	3	2	4	4	3	3	4	4	3	3	2	4	4	3	3	2	3	1	2	1	1	2	2	2	2	1	2	3	1	1	4
123	1	2	1	3	2	2	2	1	2	2	2	2	1	3	2	1	2	2	4	4	4	2	2	3	4	4	4	2	4	4	4	4	4	3	1	2	2	1	1	2	2	3	2	2	2	2	2	3	4
124	1	2	1	1	4	4	4	4	3	3	4	4	4	4	3	2	2	3	4	3	4	3	4	2	3	2	4	3	3	3	4	4	2	1	2	2	1	2	2	2	3	1	3	2	1	3	1	2	1
125	2	3	1	2	4	4	2	4	2	3	4	4	2	3	2	2	4	2	3	3	3	2	4	2	2	2	2	3	2	2	3	2	2	4	2	3	3	2	4	4	2	3	4	2	3	2	4	2	4
126	2	4	1	3	2	4	2	2	2	2	2	3	3	3	3	2	2	4	4	2	2	2	4	4	4	4	4	4	2	4	4	4	4	3	2	4	2	3	2	3	3	2	4	3	2	4	4	2	3
127	2	5	1	2	3	5	4	3	4	4	4	4	4	5	4	3	5	4	2	2	2	2	1	2	1	1	1	2	2	1	2	1	2	3	2	1	3	1	2	2	3	2	3	3	2	1	2	2	3
128	2	3	1	2	5	4	5	5	4	5	5	5	4	5	5	3	5	3	5	5	5	4	5	4	5	5	4	4	5	4	5	5	4	5	5	5	5	5	5	5	5	5	5	5	5	5	4	5	3
129	2	4	1	2	4	2	2	4	2	4	4	2	4	3	3	4	4	2	3	4	3	4	5	3	4	3	4	4	4	4	4	4	3	2	1	1	2	1	2	2	1	2	1	2	2	2	2	2	2
130	2	5	1	2	3	4	3	2	2	3	3	3	3	2	3	3	3	3	3	3	3	4	5	3	3	3	3	5	5	5	5	3	4	4	5	5	5	4	5	5	5	5	5	5	5	5	5	5	1
131	1	4	1	2	3	2	3	2	2	2	3	2	3	2	2	2	3	1	1	3	2	2	3	2	2	3	3	1	2	1	2	3	2	4	4	2	4	3	4	4	4	4	4	3	4	2	2	4	1
132	2	2	1	5	4	3	5	3	4	3	3	3	3	3	5	5	4	5	5	5	3	5	4	5	5	5	4	3	4	5	5	5	5	3	4	5	3	3	4	3	4	4	4	4	4	5	3	3	1
133	2	4	1	1	5	5	5	5	5	5	5	5	5	5	5	3	3	5	5	3	3	3	5	5	3	3	4	3	3	4	3	4	3	4	5	3	5	3	4	3	5	3	4	5	5	3	5	5	1
134	2	2	1	3	2	3	3	4	4	3	3	4	3	2	3	2	2	3	5	5	5	4	5	5	5	5	5	5	4	4	5	5	5	4	5	5	4	5	3	5	5	5	5	5	3	5	3	5	2
135	2	4	1	2	4	2	2	2	4	4	4	4	4	2	2	3	2	2	4	4	4	4	4	3	4	4	4	2	3	2	4	2	4	2	2	2	1	2	2	1	3	1	3	2	1	2	3	2	5
136	2	4	1	2	4	2	4	3	2	3	3	4	4	2	2	2	3	3	5	5	5	5	5	5	5	4	4	4	4	5	5	5	4	3	5	4	5	5	5	5	5	5	5	5	5	3	5	5	1
137	2	5	1	3	4	2	2	2	2	2	2	3	4	2	4	3	4	3	2	4	2	4	3	3	3	4	4	4	3	2	4	2	2	2	4	4	4	2	2	2	2	4	2	2	4	2	2	3	2
138	2	4	1	2	3	4	2	2	4	2	4	2	4	3	3	2	4	4	4	3	4	2	4	2	2	3	2	2	3	4	4	2	3	2	2	3	4	2	2	2	2	3	2	2	3	4	2	3	1
139	2	4	1	3	2	1	2	2	2	3	3	2	2	2	3	2	3	1	4	4	4	3	5	4	4	3	5	5	4	4	4	3	4	2	1	1	1	1	3	2	2	1	1	2	2	1	2	2	5
140	1	1	1	3	4	4	4	4	4	4	5	4	4	4	4	4	4	4	2	2	2	2	1	2	1	2	2	2	2	1	2	3	1	4	4	4	2	3	2	2	3	4	2	2	3	3	3	3	4
141	2	3	1	1	4	3	4	3	4	3	3	3	5	3	5	5	5	5	5	5	5	3	5	5	4	5	5	5	3	5	5	5	5	3	3	4	3	3	3	3	2	3	3	4	3	3	4	3	1
142	1	5	1	4	4	2	2	3	2	4	2	2	4	2	2	3	2	4	4	2	2	4	4	2	2	4	2	2	3	2	4	4	4	4	3	5	4	5	3	4	4	4	5	4	4	4	4	5	2
143	1	5	1	1	3	4	2	2	2	2	2	2	2	2	2	4	2	3	3	3	3	2	2	2	4	4	3	4	3	3	2	3	2	2	1	2	1	2	1	2	2	1	2	2	1	1	1	3	2
144	1	4	1	1	5	5	5	4	5	5	5	5	5	4	4	5	5	5	4	5	5	5	5	5	5	5	5	5	5	5	5	5	5	5	5	4	4	3	3	5	5	3	5	4	4	4	5	4	3
145	2	4	1	1	4	5	4	4	5	5	3	5	5	5	4	5	4	4	5	4	5	5	5	3	5	5	5	4	5	5	5	5	5	5	4	4	5	4	5	5	4	3	5	3	5	5	4	4	1
146	2	4	1	1	3	1	2	1	2	1	1	1	2	2	3	1	2	1	4	3	3	4	3	3	4	4	2	2	4	4	4	4	2	3	2	3	4	4	4	4	4	2	4	4	4	2	2	4	4
147	1	2	1	2	3	3	3	5	3	3	3	3	4	5	5	4	5	4	5	5	5	4	3	4	4	3	3	5	4	5	5	5	4	5	5	3	3	3	3	5	3	4	3	4	3	3	5	3	2
148	2	4	1	2	3	5	4	3	3	4	3	3	3	3	4	3	5	5	5	5	5	4	5	5	5	5	5	5	5	5	5	5	5	5	5	5	5	5	5	5	4	5	5	5	4	4	5	5	3
149	2	4	1	2	4	4	4	2	4	2	3	4	3	4	4	4	4	3	3	1	2	2	3	3	2	3	1	2	2	3	3	2	2	4	2	2	4	2	3	3	4	3	2	2	2	2	2	4	3
150	2	4	1	2	3	3	3	4	3	5	3	3	3	3	3	5	3	3	5	5	5	5	4	3	4	5	3	3	5	5	3	5	5	5	5	5	5	5	4	5	5	5	5	5	5	5	5	5	1
151	2	2	1	2	5	5	5	5	5	5	5	5	5	5	5	5	5	5	5	4	4	4	4	5	5	4	4	5	5	4	5	5	5	5	3	4	3	3	3	3	4	3	3	3	4	3	5	5	2
152	1	5	1	4	2	4	3	4	3	4	4	3	3	2	2	3	4	2	2	3	4	3	4	3	3	4	2	4	2	4	4	4	2	2	1	3	2	3	3	1	2	3	2	2	1	2	2	2	2
153	1	1	1	3	3	3	5	5	5	5	3	5	3	5	5	4	4	5	5	5	5	5	4	5	5	4	3	5	5	5	5	5	5	3	4	3	4	4	3	4	5	3	5	4	4	3	5	3	1
154	2	4	1	1	1	3	2	3	2	1	3	3	3	2	2	1	1	1	2	4	2	2	2	2	2	2	3	4	2	2	2	2	3	2	3	4	3	2	2	2	3	2	3	2	2	3	2	3	3
155	2	4	1	2	3	3	4	3	5	5	3	3	3	5	3	5	3	4	4	3	3	5	4	5	5	4	5	5	5	5	3	5	3	5	5	5	5	3	3	5	5	5	3	5	5	5	5	4	3
156	1	3	1	1	5	3	5	4	3	4	3	3	3	3	5	3	3	3	3	5	3	5	5	5	3	5	5	3	3	4	3	5	5	3	3	3	5	3	3	3	3	4	5	3	5	4	3	3	1
157	2	4	1	2	4	4	4	4	5	4	4	5	5	4	4	5	5	4	3	2	3	2	1	2	2	1	3	2	2	2	2	1	1	2	4	4	3	3	2	2	4	2	2	2	2	2	2	4	5
158	2	4	1	1	2	2	2	4	4	2	3	2	4	4	3	2	2	2	4	3	2	2	2	4	4	2	2	3	3	2	2	2	4	3	3	4	4	4	4	4	4	4	3	4	3	4	4	2	3
159	1	2	1	1	2	2	3	2	2	2	2	1	2	1	2	2	3	2	4	4	5	4	3	4	5	5	3	4	4	4	4	5	4	2	2	3	3	3	2	2	2	2	2	4	2	2	2	3	4
160	2	4	1	2	5	4	3	4	5	3	4	5	5	3	5	5	4	5	5	5	5	4	5	5	5	5	5	5	4	5	4	5	5	5	5	5	5	5	5	5	5	5	5	4	5	5	5	4	3
161	1	5	1	2	2	2	3	4	2	2	3	2	4	2	2	4	3	2	2	3	1	3	2	2	2	1	2	2	2	1	3	2	2	1	1	2	2	2	2	2	2	1	2	2	2	1	3	1	4
162	2	2	1	2	2	2	2	3	2	4	2	2	4	3	4	4	3	2	4	2	3	4	2	4	3	4	3	4	4	2	3	4	4	5	3	4	4	3	4	5	3	5	5	5	4	3	3	5	4
163	1	2	1	2	3	2	4	2	4	4	2	2	2	2	2	4	3	2	2	3	2	2	3	3	2	3	3	2	2	2	2	2	2	4	5	3	5	3	4	4	4	5	4	4	3	4	4	5	4
164	1	1	2	1	2	2	2	3	2	3	4	2	3	2	3	4	4	4	4	5	4	3	4	5	5	3	4	4	4	4	4	3	4	3	2	2	2	2	3	2	2	2	3	2	2	3	4	2	4
165	1	5	1	1	2	4	2	4	2	2	3	2	4	3	2	4	4	2	2	4	2	3	3	2	2	2	2	4	2	4	4	2	3	1	3	1	3	2	2	1	2	2	2	2	3	2	2	2	3
166	2	5	1	2	4	4	3	4	5	4	5	5	3	3	4	5	5	4	2	2	2	3	4	4	4	4	3	3	4	3	4	2	3	2	3	2	2	2	2	1	2	2	2	3	2	3	2	2	4
167	2	4	1	2	5	5	4	4	4	4	3	4	4	5	5	5	4	5	1	2	1	2	2	2	2	2	3	1	3	2	2	2	1	3	2	2	4	3	4	4	3	4	4	3	4	4	3	4	4
168	2	5	1	2	2	3	3	2	1	1	1	1	1	1	2	2	3	1	3	3	4	2	2	2	4	2	4	4	2	3	3	2	4	4	3	4	4	5	4	3	4	4	4	5	5	4	4	4	4
169	2	4	1	3	2	4	4	4	4	2	4	2	4	3	3	2	2	2	3	2	2	1	1	2	3	2	2	1	1	3	2	2	2	3	2	4	2	4	2	2	2	4	2	4	2	2	2	2	4
170	2	4	1	2	3	1	2	2	2	2	2	1	2	2	2	2	2	1	4	2	3	4	2	3	4	4	4	4	4	2	4	4	4	4	4	3	4	2	4	3	4	3	4	3	2	4	2	2	3
171	1	2	1	2	5	5	4	5	5	5	5	5	5	5	5	5	5	4	5	5	5	5	5	5	5	4	5	5	5	5	5	5	5	3	3	3	5	3	3	3	3	3	4	3	3	4	4	5	1
172	2	4	1	2	4	4	4	4	4	3	2	3	4	4	3	3	4	4	2	1	3	2	1	2	1	2	2	2	3	1	2	1	2	3	4	4	3	2	2	2	2	4	3	4	4	2	3	4	4
173	1	3	1	1	4	3	5	3	3	5	5	3	5	5	5	4	3	3	5	5	3	5	5	5	4	4	5	5	3	5	5	3	5	5	5	5	5	4	5	5	5	5	5	4	5	5	5	5	2
174	2	4	1	2	2	2	2	2	1	1	1	2	2	3	2	2	3	2	4	3	4	3	4	4	4	4	2	3	4	3	4	4	4	2	2	4	4	2	3	4	2	2	4	4	4	4	3	4	5
175	2	4	1	2	3	2	3	2	3	4	4	4	4	4	2	4	4	4	2	2	3	2	1	2	2	2	2	2	2	2	2	1	2	2	2	2	4	4	3	2	2	4	2	4	4	4	4	4	2
176	1	2	1	3	1	2	1	2	3	3	2	2	2	1	1	2	3	1	2	4	4	2	2	2	4	2	2	3	4	2	2	2	3	4	2	4	4	2	4	3	2	4	2	3	4	4	4	2	2
177	2	4	1	2	3	3	4	4	3	2	4	4	4	3	4	3	2	3	4	5	5	5	5	5	5	5	4	5	4	5	5	5	5	3	5	5	4	5	5	5	3	3	5	4	4	5	4	5	3
178	1	4	1	1	5	3	5	5	5	5	5	5	5	5	3	5	5	4	5	4	3	3	3	3	3	3	3	3	3	5	3	3	3	4	3	3	3	5	5	5	4	4	3	3	4	4	5	4	1
179	2	5	1	3	4	4	2	2	2	3	4	4	4	2	3	4	4	2	2	2	4	2	4	3	3	2	3	2	2	2	2	2	2	3	1	2	2	2	2	3	2	2	2	2	3	1	3	3	2
180	2	5	1	2	2	2	2	2	2	1	1	2	2	2	2	2	2	2	3	4	4	3	4	3	5	4	4	4	4	4	5	3	5	4	4	4	4	2	2	4	4	4	4	4	4	4	3	4	5
181	2	4	1	2	3	5	5	3	5	5	5	5	4	5	5	5	5	3	4	4	5	5	5	5	5	5	5	5	5	4	5	5	5	5	5	5	3	3	4	5	3	5	5	5	3	5	5	5	4
182	2	4	1	2	5	5	5	5	5	5	5	5	5	4	4	5	5	4	5	5	4	5	4	5	5	5	5	5	5	4	5	5	5	5	5	5	5	5	5	5	4	5	5	5	4	5	5	5	1
183	1	4	1	1	3	2	3	4	2	4	4	4	4	4	4	4	3	2	2	1	2	3	2	1	2	2	1	1	2	2	1	2	2	4	3	2	4	2	2	4	4	3	4	4	4	2	4	4	2
184	2	4	1	2	3	3	3	4	4	4	3	3	3	4	3	2	3	3	5	4	5	5	5	5	4	5	5	4	4	5	5	3	5	5	5	5	5	5	5	5	5	5	5	4	5	5	5	5	2
185	2	3	1	3	2	2	4	4	3	2	3	4	4	2	4	3	3	2	3	3	2	2	3	1	2	3	1	3	2	2	3	3	3	4	4	2	3	3	4	4	2	2	4	3	3	4	4	4	2
186	1	4	1	1	2	2	2	3	2	2	3	2	1	2	2	2	1	3	4	2	4	4	3	4	2	2	4	2	4	2	4	3	3	2	2	2	2	2	2	2	1	1	1	1	2	2	2	2	2
187	2	3	1	2	2	2	2	2	3	2	4	2	2	2	3	4	2	2	2	4	2	2	2	2	4	4	2	2	3	2	3	2	3	1	1	1	2	1	2	2	2	3	2	2	2	2	1	2	2
188	1	3	1	1	5	5	4	4	5	5	5	5	4	4	5	4	5	5	5	4	4	5	5	4	5	5	5	5	5	5	5	5	5	5	5	5	5	4	5	5	5	4	5	4	5	4	5	5	1
189	2	4	1	2	5	5	4	5	4	5	5	5	5	5	5	5	5	5	4	5	4	5	4	5	5	5	5	5	5	5	5	4	4	5	5	5	5	5	5	4	4	5	5	5	5	5	4	5	1
190	2	5	1	3	5	5	5	5	4	4	5	4	5	5	5	5	5	5	5	5	3	4	5	4	5	4	3	5	5	5	3	3	3	5	5	5	5	5	5	5	5	5	5	5	5	5	5	5	3
191	2	4	1	2	5	5	4	5	5	5	4	5	5	5	5	5	4	5	4	5	5	4	5	5	5	5	5	5	4	5	5	5	5	3	3	3	3	4	3	3	3	3	5	3	3	5	5	3	1
192	1	5	1	3	4	3	2	4	2	4	2	2	4	2	4	4	4	2	4	4	3	4	2	4	2	2	2	4	3	4	4	3	2	2	1	2	1	2	3	1	3	2	2	2	2	2	3	2	4
193	2	3	1	2	5	5	5	5	5	5	5	5	5	5	5	5	3	5	5	3	5	4	3	4	5	5	3	4	5	5	3	3	4	5	4	5	4	4	5	5	5	5	5	5	5	4	4	5	3
194	2	4	1	2	5	5	5	4	5	5	5	5	4	5	5	5	5	5	5	5	5	5	5	5	5	4	4	5	5	5	5	5	4	3	4	4	5	3	3	4	3	4	3	3	4	4	4	3	3
195	2	2	1	2	4	5	5	5	5	5	5	5	5	4	5	5	5	4	4	4	4	4	4	5	5	5	5	4	4	5	5	5	5	5	5	5	5	5	5	5	4	5	5	5	4	3	4	5	3
196	1	5	1	3	2	2	3	3	2	2	2	2	3	3	2	2	3	2	4	4	2	4	4	3	2	2	3	3	4	2	2	3	4	4	2	2	2	2	2	2	2	4	3	2	2	2	4	2	3
197	2	4	1	2	4	2	4	4	4	4	2	4	2	4	4	2	4	3	2	2	4	2	2	2	2	2	3	4	2	4	2	2	2	1	1	2	1	1	3	3	2	2	2	2	3	3	2	1	2
198	1	4	1	1	3	4	4	4	4	4	4	4	4	4	4	4	2	4	2	1	1	2	1	1	3	2	2	1	3	1	2	3	2	2	2	2	2	2	2	4	2	3	3	2	2	4	2	2	4
199	2	4	1	2	5	4	5	3	5	3	5	3	3	4	4	5	3	4	5	5	5	4	4	4	4	5	5	5	5	5	5	5	5	5	5	5	5	4	5	5	5	5	5	5	4	4	5	5	1
200	2	3	1	1	3	3	3	3	5	4	3	4	4	3	3	3	3	3	4	5	4	5	5	5	5	5	5	4	5	5	5	5	5	5	4	3	5	5	3	5	5	3	3	5	5	4	3	4	2
201	2	4	1	2	5	5	5	4	4	5	5	5	5	5	5	5	5	5	3	5	3	4	3	5	4	3	3	4	3	3	3	3	3	5	5	4	4	5	5	5	4	5	4	5	5	5	5	5	3
202	2	3	1	2	2	3	3	4	3	4	3	4	4	4	4	3	4	4	2	2	2	2	2	2	3	2	2	4	3	2	3	2	3	5	5	3	4	4	3	3	4	4	4	4	5	5	5	5	4
203	2	4	1	2	3	3	4	4	2	2	3	4	4	4	4	3	4	3	4	2	4	2	2	2	2	4	2	2	4	2	4	2	2	4	4	2	2	2	2	3	2	2	2	2	2	2	2	3	3
204	2	4	1	2	2	2	4	4	2	3	4	2	4	4	4	4	4	2	2	2	2	2	3	1	1	2	1	2	2	1	3	3	2	4	4	4	2	4	4	4	2	2	4	2	4	4	4	4	4
205	2	3	1	1	2	3	4	2	4	3	3	3	3	3	2	3	3	2	5	4	5	3	5	3	5	5	5	4	3	5	5	4	4	5	5	5	5	5	5	5	5	5	5	5	5	5	5	5	2
206	1	3	1	2	4	5	4	4	4	4	4	4	5	4	5	5	3	5	4	4	2	4	4	4	2	4	4	3	2	2	4	3	4	4	3	4	4	2	4	4	2	3	3	4	4	4	4	2	2
207	2	4	1	2	5	4	4	3	4	4	5	4	4	3	4	3	4	4	4	3	4	4	4	2	4	2	4	2	4	4	4	4	4	4	4	3	3	4	4	2	3	3	2	3	2	2	4	4	3
208	2	4	1	2	3	3	4	4	4	3	4	3	2	4	2	2	4	3	2	3	1	2	3	2	2	2	1	1	2	2	3	2	1	2	3	3	1	1	2	2	2	2	3	2	1	3	3	3	4
209	2	4	1	2	2	2	2	3	1	1	3	1	2	1	2	1	2	3	4	4	3	2	3	3	3	2	2	3	2	2	2	3	2	3	4	5	5	4	3	4	3	4	4	4	4	4	5	4	4
210	1	4	1	1	1	2	2	3	2	2	2	1	2	2	1	2	3	2	3	2	3	2	2	4	2	2	4	4	4	3	3	4	2	2	4	4	2	2	4	2	2	3	4	3	2	2	2	4	4
211	2	2	1	2	1	2	2	2	2	3	2	1	2	2	1	1	3	3	2	4	4	3	2	3	4	4	2	2	4	2	2	4	4	4	4	3	4	4	4	5	3	4	4	5	3	5	4	4	4
212	2	5	1	2	3	3	3	3	3	2	2	4	3	4	2	3	3	3	5	3	5	4	3	3	4	3	3	3	3	4	3	3	3	5	5	4	5	5	4	5	5	5	5	5	5	4	5	5	1
213	1	2	1	1	5	5	5	5	5	5	5	5	5	5	5	5	5	5	5	4	5	5	5	5	5	5	5	5	4	5	4	5	5	5	4	5	5	5	4	5	5	4	4	5	4	5	5	5	1
214	2	4	1	2	5	5	4	5	5	5	5	4	5	5	5	5	4	4	4	5	5	5	5	5	5	5	5	5	5	5	5	4	4	5	5	5	5	5	5	5	5	5	4	4	5	5	5	5	1
215	1	4	1	4	4	2	4	3	2	2	2	3	3	4	4	2	3	2	3	5	4	4	4	4	5	4	3	5	3	5	5	4	3	4	3	2	4	4	4	2	2	4	2	2	2	4	2	2	4
216	1	2	1	4	2	2	2	2	2	2	2	2	2	2	2	2	2	4	3	5	3	4	4	5	3	4	5	5	3	4	5	3	3	1	2	2	3	2	2	2	1	2	2	2	2	2	1	2	1
217	2	4	1	2	3	4	2	4	2	4	2	3	4	4	2	3	2	4	4	4	2	2	2	4	2	2	2	2	4	3	3	4	2	2	2	4	3	2	4	4	2	4	4	2	3	3	4	3	2
218	2	2	1	2	5	5	5	4	5	4	5	5	4	4	5	5	5	5	5	5	5	5	5	4	5	4	4	5	5	5	5	4	5	5	4	5	5	5	5	4	5	5	5	5	5	5	5	5	1
219	1	5	1	2	3	5	4	4	4	3	3	3	3	5	5	3	5	3	5	5	4	5	5	5	5	4	4	5	5	4	5	5	4	4	3	5	3	3	5	3	3	5	3	3	3	5	5	5	2
220	2	4	1	2	4	3	3	3	5	4	3	3	5	3	3	5	5	3	5	5	3	4	5	5	3	5	5	3	5	5	5	4	5	4	4	5	5	5	4	5	5	5	5	5	3	5	4	5	2
221	2	5	1	2	4	4	4	3	4	4	4	4	4	4	4	4	4	2	4	4	4	4	4	4	3	3	4	3	2	4	4	3	4	4	2	4	2	2	2	2	3	4	4	2	4	2	2	3	5
222	2	4	1	2	5	5	5	4	4	5	4	5	5	5	5	5	5	4	4	4	5	5	5	4	5	4	5	5	5	5	5	5	5	5	5	5	5	4	4	4	5	5	5	5	5	5	4	4	3
223	1	4	1	4	3	3	3	4	4	3	4	3	2	2	2	4	4	4	3	2	2	2	2	2	2	4	4	2	4	2	3	2	3	4	4	2	3	2	3	4	4	4	4	3	2	3	4	2	3
224	2	4	1	2	4	4	4	4	2	3	4	2	2	4	2	2	3	2	5	4	3	4	3	4	5	4	4	4	5	4	3	5	5	1	1	1	2	2	2	2	1	2	2	2	2	2	2	2	2
225	2	2	1	2	4	4	3	4	3	4	2	2	2	4	3	4	4	4	2	4	4	4	2	3	4	2	4	2	2	3	3	2	4	3	3	2	2	2	2	3	3	2	2	2	2	1	1	2	4
226	1	5	1	2	4	5	5	5	5	5	5	3	4	5	5	3	5	3	5	5	5	5	4	5	4	4	5	5	5	5	5	5	5	5	3	3	4	3	4	5	3	3	3	3	5	5	4	5	1
227	1	2	1	4	2	2	3	4	2	3	4	2	2	3	2	2	4	2	4	4	2	2	4	4	3	4	4	4	2	2	3	4	4	2	3	3	2	4	2	4	2	3	2	2	2	3	4	2	4
228	2	4	1	2	4	2	4	3	4	4	4	2	2	3	3	4	2	3	2	3	4	4	4	3	4	4	4	3	3	4	4	3	2	2	3	3	2	2	2	3	2	4	2	4	4	3	2	3	4
229	1	4	1	1	3	2	1	2	2	2	1	1	2	1	2	2	2	2	2	4	2	3	2	4	3	3	3	4	3	4	4	2	3	3	1	2	2	2	2	1	3	2	2	2	2	2	2	3	3
230	1	3	1	4	2	2	4	4	4	2	2	2	2	4	2	2	2	2	4	4	4	4	3	4	4	2	2	3	2	4	3	4	4	2	3	4	3	3	3	2	2	2	2	2	2	4	2	3	4
231	2	5	1	1	2	4	4	2	3	4	3	2	3	2	4	2	4	4	4	4	4	4	4	4	4	3	3	4	4	4	5	3	5	4	3	4	4	4	4	3	3	4	4	5	3	5	4	4	4
232	1	3	1	1	1	2	2	2	2	2	2	2	1	2	3	2	2	1	4	3	2	4	4	2	4	4	3	3	4	2	2	2	3	2	2	2	2	2	2	3	3	2	2	4	2	2	2	4	3
233	1	1	2	2	5	4	5	5	5	5	5	5	5	4	4	5	5	5	5	5	5	5	5	5	5	5	5	4	5	5	5	5	5	4	3	4	3	5	3	4	4	3	5	5	5	5	4	3	3
234	2	4	1	2	4	3	4	4	4	4	4	4	5	4	4	5	4	4	4	2	2	2	3	2	2	2	2	2	2	2	2	4	2	4	4	4	4	4	4	3	3	2	2	4	4	4	4	4	4
235	1	5	1	1	4	4	4	2	4	4	4	3	4	2	4	3	3	4	3	2	3	2	2	1	1	2	2	1	2	3	2	2	2	2	2	2	2	2	2	1	2	3	2	3	2	2	1	1	4
236	1	2	1	1	2	3	2	4	2	4	2	2	2	2	3	2	4	2	4	3	4	5	5	4	4	4	4	4	4	4	4	5	5	2	2	4	2	4	2	4	3	2	4	3	3	2	4	2	4
237	2	4	1	2	4	5	3	5	4	4	5	4	5	5	5	5	5	4	5	5	5	5	3	3	3	5	5	3	5	5	5	4	5	3	3	2	4	2	2	2	3	3	3	4	3	3	3	4	1
238	2	4	1	2	3	1	2	2	1	2	3	3	2	3	1	2	2	2	4	2	2	2	4	3	4	4	4	3	3	2	2	2	3	2	4	4	3	3	4	4	4	4	2	3	4	4	4	4	2
239	2	4	1	2	4	4	2	4	2	2	2	2	4	3	2	3	2	2	2	2	2	4	2	4	4	2	2	2	4	4	2	4	4	4	3	4	3	3	5	5	4	3	4	5	3	4	3	5	4
240	2	4	1	2	4	4	5	3	3	3	4	4	3	3	5	5	3	3	3	5	5	3	3	3	5	3	3	3	4	3	5	3	4	3	5	3	3	3	3	3	3	5	4	3	3	3	3	5	1
241	1	2	1	4	5	3	5	5	4	5	5	4	3	5	5	5	5	4	4	3	4	5	3	3	4	5	5	3	3	5	3	5	5	4	5	4	4	5	3	4	5	5	5	3	3	3	5	3	1
242	2	1	1	3	5	3	4	5	4	4	4	4	5	4	4	4	3	4	2	2	1	3	1	3	1	2	1	2	1	1	2	3	2	2	2	2	2	2	2	3	2	2	4	4	2	4	2	3	5
243	2	4	1	2	3	5	5	5	5	4	5	5	4	5	5	5	5	5	4	4	4	2	2	2	2	4	3	3	3	4	3	3	4	5	3	3	4	3	3	3	4	3	3	5	3	3	3	3	1
244	1	4	1	2	4	3	4	4	4	4	4	3	4	4	4	4	4	5	2	2	2	2	2	4	3	4	4	2	3	3	2	2	4	2	2	2	4	2	2	2	3	2	2	4	2	3	2	2	4
245	1	1	1	3	4	4	5	4	4	4	4	4	5	5	4	4	4	3	2	4	3	3	3	4	4	4	2	4	4	3	2	4	2	4	3	4	4	3	2	3	2	4	3	3	3	2	2	3	5
246	1	4	1	3	2	2	3	2	2	2	2	2	1	2	1	1	3	3	5	4	4	4	4	4	3	4	4	4	5	4	5	4	4	4	2	2	4	2	2	2	3	4	3	3	4	2	3	4	3
247	1	3	1	2	4	4	5	5	4	5	4	3	5	3	4	4	4	4	2	2	2	2	2	4	4	2	3	4	3	2	4	4	2	4	2	4	2	2	2	4	4	4	4	4	2	4	4	4	2
248	1	5	1	2	4	3	5	5	5	3	5	3	3	3	3	3	3	4	3	5	4	5	4	4	4	5	3	5	4	4	3	5	3	5	3	5	3	4	4	5	3	5	4	5	4	3	3	3	3
249	2	4	1	2	2	3	4	4	3	3	4	2	3	3	4	2	2	3	2	3	2	1	2	2	2	2	1	3	3	2	1	2	2	4	3	5	4	5	4	5	4	4	3	5	4	4	4	3	2
250	1	5	1	3	4	2	4	4	4	4	2	3	2	4	4	4	4	2	4	3	2	3	4	3	2	2	4	4	3	3	2	4	4	2	4	4	3	3	2	2	4	3	3	4	3	2	4	2	4
251	2	4	1	2	3	5	4	5	3	4	3	4	5	3	5	4	3	5	4	5	5	4	5	5	4	5	5	5	4	5	5	5	5	5	5	4	5	5	5	5	5	5	5	5	5	5	5	4	2
252	1	3	1	2	4	5	4	3	3	5	5	3	3	4	4	4	5	5	4	2	2	4	2	3	2	3	4	3	3	3	3	3	2	5	5	5	5	3	5	4	5	3	5	3	5	3	5	5	1
253	2	5	1	2	3	2	4	3	2	4	4	2	4	2	3	4	4	4	4	5	3	5	4	3	4	4	4	4	5	4	4	4	3	2	2	2	1	2	2	1	1	2	1	2	1	3	2	2	4
254	2	4	1	2	3	3	3	4	3	3	3	3	4	3	3	3	3	3	5	5	5	5	5	5	5	5	5	5	5	4	5	5	5	5	4	5	5	5	5	5	5	5	5	5	4	5	5	5	1
255	1	2	1	2	2	1	2	1	2	1	3	2	2	2	2	3	3	1	4	4	4	4	4	2	4	4	3	4	4	4	4	4	4	4	4	5	5	4	4	5	4	5	4	4	4	3	3	4	2
256	1	3	1	1	2	4	3	3	2	3	2	3	2	3	3	4	3	2	5	5	5	5	5	5	4	5	5	4	5	5	5	5	5	5	3	5	5	4	5	5	5	5	5	5	5	3	4	5	1
257	2	4	1	2	5	4	5	5	5	5	5	4	4	5	5	4	5	5	5	5	5	5	5	3	3	3	4	3	4	4	4	5	3	5	4	4	4	5	5	5	5	5	5	5	5	5	5	5	2
258	2	4	1	2	3	3	3	3	3	4	3	4	3	4	2	3	3	4	3	3	4	5	4	4	5	4	3	3	5	3	3	3	3	5	5	5	5	5	4	5	4	4	4	5	5	5	5	5	1
259	1	4	1	1	3	3	3	1	2	2	3	1	1	1	2	2	2	2	3	2	3	1	3	1	1	1	1	1	3	1	3	3	2	4	5	4	5	4	5	3	4	4	4	4	4	5	4	4	4
260	2	5	1	2	2	4	4	2	4	2	2	4	4	2	2	3	4	2	2	1	2	2	2	3	2	1	2	3	2	1	1	2	2	4	4	3	4	2	4	3	4	4	4	4	3	3	2	2	3
261	1	4	1	3	3	4	5	5	5	5	5	5	5	3	5	4	3	5	5	5	3	3	3	4	5	3	5	3	3	5	5	3	3	4	3	3	3	4	3	5	5	4	5	5	3	4	5	4	1
262	2	3	1	2	2	2	1	3	2	1	1	2	1	2	2	3	1	1	2	2	2	2	2	2	3	4	3	2	2	3	2	2	3	4	2	2	3	3	4	4	2	2	3	3	3	3	4	2	1
263	2	4	1	2	2	2	2	3	2	3	1	2	2	2	2	2	1	2	3	3	2	2	2	2	2	2	4	2	2	2	4	3	2	4	4	4	2	3	4	2	3	2	3	2	3	4	4	2	2
264	1	3	1	3	4	4	4	4	4	4	4	4	4	4	2	4	4	4	2	3	2	1	2	2	1	3	2	2	2	3	1	1	2	2	2	2	2	2	2	2	2	3	2	2	2	1	2	3	3
265	2	4	1	2	5	5	5	5	5	4	5	5	5	5	5	5	5	5	5	5	4	5	5	5	4	4	4	4	5	5	5	5	4	3	4	3	3	3	5	5	5	5	5	3	3	3	5	4	1
266	2	4	1	2	5	3	5	4	5	3	4	4	4	4	4	3	4	4	2	2	2	2	2	3	2	2	2	1	1	2	2	2	3	4	2	2	2	4	2	4	4	4	2	4	2	4	4	4	2
267	1	5	1	1	2	3	4	4	4	4	4	2	4	3	4	4	3	2	3	4	4	4	2	4	4	2	3	4	4	4	3	4	4	4	4	4	4	4	3	4	3	4	4	2	4	3	4	4	1
268	1	2	1	1	1	2	2	2	3	1	2	2	2	1	2	2	2	3	4	4	4	4	4	4	5	4	4	4	4	3	4	4	4	4	2	3	3	4	3	2	3	4	2	4	3	4	2	4	4
269	2	3	1	2	3	2	3	3	2	4	2	2	2	4	4	3	4	4	4	3	4	2	4	4	2	2	2	4	4	2	4	4	2	5	3	4	3	4	4	4	3	4	4	4	5	4	5	3	4
270	1	3	1	5	1	2	3	2	3	1	2	1	2	2	2	2	3	2	2	2	2	3	4	3	4	4	2	3	2	4	4	2	2	4	3	4	4	4	3	4	4	4	3	2	2	2	2	2	3
271	1	3	2	1	5	5	4	4	4	5	4	5	5	5	5	5	4	5	5	5	4	4	3	5	5	5	5	5	5	3	5	4	4	5	3	5	5	5	4	3	3	5	5	5	5	5	4	5	1
272	2	3	1	2	4	3	5	3	4	5	4	5	3	5	4	4	4	3	4	4	2	4	3	4	2	4	2	4	4	2	4	4	2	2	4	2	2	4	4	2	2	3	4	2	2	2	3	2	4
273	1	2	1	1	2	2	2	1	1	2	2	1	1	2	2	2	2	1	2	1	3	2	2	2	2	2	2	1	2	1	2	1	3	2	3	4	2	2	4	3	2	2	4	3	3	2	2	4	2
274	2	1	1	2	2	2	2	2	3	3	2	1	2	2	2	2	1	1	4	4	4	3	4	4	4	3	2	4	3	4	2	4	2	4	2	2	4	2	4	4	4	3	4	3	2	4	3	2	1
275	2	4	1	2	2	3	2	4	2	3	2	2	4	2	2	2	4	2	4	3	4	3	4	3	4	3	3	5	5	4	4	4	4	4	2	2	4	2	2	3	3	3	3	3	2	3	2	4	4
276	2	4	1	2	2	3	2	4	3	2	2	3	4	3	2	2	2	3	2	2	2	2	3	3	1	2	2	1	2	3	1	2	3	2	2	2	3	2	3	1	2	2	1	2	3	2	2	1	3
277	2	4	1	2	4	4	4	4	4	3	4	4	3	3	3	4	4	3	2	2	2	2	2	3	2	4	3	2	2	2	4	4	2	3	3	4	2	4	4	2	3	2	2	2	2	2	2	2	4
278	2	4	1	2	3	5	5	5	5	5	5	5	5	5	5	5	5	5	4	5	5	5	5	4	5	4	5	5	5	5	5	5	5	5	5	5	5	5	5	5	5	5	4	5	5	5	5	5	2
279	2	4	1	2	2	2	3	2	2	4	3	2	2	2	3	2	2	3	4	3	4	4	4	3	4	4	4	4	2	4	2	3	2	4	4	4	4	3	4	4	3	4	4	2	4	3	2	4	4
280	2	4	1	2	4	4	3	4	3	4	3	3	2	4	4	2	3	4	2	2	3	3	2	3	4	4	4	4	3	2	4	2	2	1	2	2	1	2	1	1	2	3	2	2	2	1	2	3	4
281	2	3	1	2	4	4	4	4	3	3	2	2	4	4	4	4	2	4	3	4	2	4	2	4	4	4	4	4	2	2	4	4	4	1	2	2	1	2	2	2	2	2	2	2	3	3	2	2	2
282	1	5	1	3	4	5	4	4	4	5	5	3	5	3	4	4	4	4	4	4	4	4	3	3	5	4	4	5	3	3	4	5	4	1	1	2	2	2	2	2	2	2	2	1	3	2	2	1	4
283	2	2	1	2	4	4	3	2	4	4	4	4	4	3	4	3	4	4	4	3	4	2	4	4	4	3	4	4	4	4	4	2	2	3	2	2	2	2	2	2	4	2	2	4	2	3	2	2	4
284	1	2	1	1	4	4	2	4	4	4	4	4	2	4	4	4	4	4	3	2	3	2	2	3	2	3	1	2	2	2	3	3	2	4	3	4	2	3	2	4	2	4	4	2	4	2	2	4	3
285	2	4	1	2	5	5	5	5	5	5	5	5	5	4	5	5	4	4	5	4	5	5	4	5	5	5	5	5	5	5	5	5	5	5	4	5	5	5	5	5	5	5	5	4	4	4	5	5	1
286	2	4	1	2	3	3	3	3	3	3	3	3	5	3	3	3	3	3	4	3	3	3	3	3	3	3	3	3	3	3	3	3	5	5	5	5	5	5	5	5	5	5	5	5	4	5	4	5	1
287	2	4	1	2	2	3	2	2	4	2	4	4	4	3	3	3	2	3	4	4	2	3	4	4	4	4	4	4	4	4	2	4	4	4	4	3	3	2	4	3	3	2	2	3	4	2	4	4	2
288	2	4	1	2	2	3	3	2	3	3	3	3	4	3	3	2	3	2	5	5	5	5	5	5	5	5	5	5	4	5	4	5	5	3	5	4	5	5	3	5	3	5	5	5	5	5	5	3	2
289	2	5	1	2	3	4	4	3	3	3	5	3	3	3	5	3	5	4	5	3	3	3	4	5	3	3	3	3	3	3	4	4	5	3	4	3	5	3	5	3	5	4	3	5	4	3	3	5	1
290	2	4	1	1	5	4	3	4	4	4	4	3	3	4	5	5	5	5	1	2	3	3	1	2	2	2	2	2	2	2	1	3	3	1	2	3	2	1	2	1	2	2	1	2	2	1	2	1	3
291	2	4	1	2	4	4	3	4	2	3	3	4	4	3	4	4	4	4	2	3	4	3	3	3	2	2	4	4	2	4	4	4	4	4	4	3	4	5	4	4	4	3	3	4	5	4	4	5	4
292	1	4	1	2	2	1	2	2	3	2	2	2	2	3	1	2	2	2	2	3	2	2	4	2	2	4	4	2	2	2	2	2	2	1	2	2	3	2	3	3	2	2	2	1	2	3	3	1	5
293	1	3	1	2	1	2	2	1	2	3	2	2	2	3	2	2	2	2	4	2	4	4	4	4	4	4	2	4	3	2	3	4	4	4	3	3	2	4	3	4	4	3	2	2	4	4	4	2	4
294	1	1	1	1	4	3	2	3	2	3	3	2	2	3	3	3	4	2	4	4	3	2	2	2	2	4	2	3	2	2	2	4	3	2	3	2	2	2	4	3	2	4	2	2	2	2	2	4	1
295	2	4	1	2	3	2	3	2	3	2	2	4	4	4	2	3	3	3	2	2	3	4	2	3	3	4	2	3	2	4	2	2	2	2	2	3	4	4	2	4	4	4	2	4	4	3	2	4	2
296	1	3	1	1	3	3	3	3	2	3	2	3	2	3	3	3	2	3	5	4	4	4	5	5	5	5	4	5	5	5	4	5	5	5	4	5	5	4	5	5	5	5	5	5	5	4	5	5	3
297	2	4	1	2	1	1	2	3	1	2	1	1	2	2	2	1	2	3	2	2	3	4	2	2	4	2	2	2	2	3	2	2	2	4	5	5	3	4	3	5	4	3	4	4	3	3	4	4	2
298	2	4	1	2	3	5	3	5	3	5	3	3	3	5	3	3	5	4	5	5	5	5	5	5	5	4	5	5	4	5	5	5	5	4	5	5	5	5	5	5	4	5	5	5	5	4	5	4	4
299	2	4	1	2	2	4	4	3	2	3	4	4	2	3	4	2	2	3	2	2	3	4	3	3	4	4	2	3	2	4	2	3	3	2	4	4	4	3	3	2	3	4	2	4	4	4	4	2	4
300	1	3	1	1	1	2	2	3	2	1	2	2	1	2	2	1	1	3	4	4	2	4	4	4	4	4	3	3	4	3	4	4	4	4	2	3	4	4	4	2	2	4	2	4	2	3	3	3	4
301	1	5	1	2	5	5	5	5	5	5	5	4	5	5	4	5	5	5	4	5	5	3	5	5	5	5	5	3	4	5	3	4	4	5	5	5	3	5	3	5	3	3	3	4	3	4	4	5	1
302	2	4	1	2	5	5	5	4	4	5	5	5	5	5	5	4	4	5	5	5	3	3	5	5	5	5	4	4	5	5	5	5	5	5	4	5	5	5	5	5	5	5	5	5	4	4	4	5	3
303	2	4	1	2	3	3	3	5	4	4	4	5	4	5	5	3	5	5	5	5	4	5	5	5	4	5	5	5	5	4	5	5	5	3	3	3	3	4	3	3	3	4	5	5	3	5	4	5	1
304	2	4	1	2	2	3	2	2	2	2	2	2	3	2	2	2	2	2	3	3	2	2	4	2	2	2	3	4	3	2	4	3	3	4	4	4	2	2	4	4	4	4	2	3	4	3	2	4	1
305	1	5	1	5	4	4	3	4	2	4	3	3	3	2	2	3	4	2	4	3	3	2	3	3	2	2	4	3	4	3	4	2	4	4	3	2	3	4	2	3	2	2	3	3	2	2	3	4	5
306	2	5	1	1	4	4	4	4	5	5	4	4	4	4	4	4	4	4	2	2	2	2	3	2	2	1	3	2	2	3	1	3	2	1	2	1	1	2	2	1	3	3	2	3	2	3	2	2	3
307	1	1	1	4	5	5	3	5	5	5	5	5	5	3	3	5	3	5	5	3	5	5	5	5	5	5	5	5	5	3	5	5	5	5	5	5	4	4	5	5	5	5	5	5	5	4	4	5	1
308	2	5	1	3	2	2	2	2	3	3	2	4	4	2	4	3	3	2	4	4	4	4	4	3	5	5	4	5	4	5	3	3	4	2	2	2	1	3	1	2	2	2	1	3	2	2	2	2	4
309	2	3	1	4	3	2	2	2	4	4	4	4	2	2	3	2	4	4	2	4	2	2	2	2	2	2	2	2	4	2	2	3	2	4	2	3	4	4	3	2	4	4	4	2	3	2	4	2	2
310	1	5	1	3	4	4	4	4	2	4	2	3	2	4	2	4	2	4	4	5	4	4	4	4	4	4	4	4	4	4	3	4	5	2	2	2	3	2	2	2	2	4	3	3	4	2	2	3	3
311	2	4	1	2	2	2	1	2	1	2	1	3	1	2	2	2	2	2	4	4	4	4	4	2	4	4	4	4	4	4	4	3	2	2	3	2	3	1	1	2	1	2	3	1	2	2	1	2	2
312	2	4	1	2	4	3	5	3	4	5	4	5	5	4	4	4	5	4	3	4	2	2	2	3	2	2	4	2	2	3	2	2	3	1	2	3	3	2	2	2	2	3	2	2	1	2	2	2	3
313	2	2	1	2	4	3	4	3	4	3	3	4	4	4	4	2	4	4	2	2	2	3	2	2	2	2	2	2	2	3	2	2	4	2	2	3	2	2	2	1	2	1	2	2	2	1	1	2	2
314	2	3	1	2	2	2	2	2	3	2	2	2	4	4	2	2	4	2	2	2	2	1	2	3	2	2	2	3	2	2	1	2	2	4	2	2	2	4	4	3	4	2	4	2	3	4	2	4	1
315	2	1	1	1	4	5	4	3	4	5	4	3	4	3	5	3	4	4	1	2	3	2	2	1	2	2	2	3	1	2	1	2	2	3	4	2	2	3	3	3	2	3	2	3	3	2	3	2	4
316	1	4	1	1	4	5	4	4	5	4	4	4	4	4	4	5	5	4	2	2	4	4	4	4	2	2	2	2	4	2	2	4	4	4	3	2	2	4	3	3	2	2	2	2	2	2	2	2	3
317	1	3	1	2	4	3	2	3	3	4	2	2	2	4	2	3	4	2	2	4	2	2	2	4	3	2	4	4	2	3	2	3	4	1	2	1	1	3	2	2	2	2	2	1	2	2	1	1	4
318	1	1	1	3	3	3	4	4	4	3	3	4	4	4	4	4	5	4	3	2	4	2	3	4	2	2	4	4	2	4	2	2	4	4	4	4	4	4	4	2	2	4	4	4	3	2	4	3	4
319	2	3	1	1	2	2	3	3	2	2	2	3	2	1	3	1	3	1	2	2	3	2	1	3	3	3	3	2	3	2	2	2	1	2	3	4	2	4	2	4	2	2	3	3	2	3	4	2	2
320	1	1	1	2	4	4	4	4	4	4	4	2	4	4	2	4	3	4	4	3	3	4	2	4	2	4	2	2	2	3	4	2	4	4	4	4	4	4	4	4	4	2	4	4	2	3	4	4	3
321	1	5	1	2	2	2	3	3	2	1	2	2	3	2	3	2	2	2	3	3	2	2	3	1	2	1	2	2	3	2	2	2	1	4	4	2	4	3	4	4	4	4	2	3	4	3	4	4	3
322	1	2	1	1	5	5	5	5	4	5	5	5	5	5	5	5	5	5	5	5	5	5	5	4	5	5	5	5	5	5	5	5	5	5	5	5	4	5	5	5	5	5	4	5	5	5	4	5	1
323	1	3	1	2	3	4	2	2	2	3	2	2	3	2	2	3	2	3	2	1	1	3	2	1	2	2	2	2	3	3	2	3	1	3	4	4	2	3	2	2	2	4	4	3	2	4	4	4	5
324	2	2	1	1	1	2	2	1	2	3	2	3	2	1	1	3	2	3	4	4	4	4	4	2	4	3	4	3	4	3	4	4	3	4	4	2	3	3	2	4	2	2	2	4	2	2	4	4	4
325	2	4	1	2	3	3	3	3	3	3	4	3	3	3	3	3	3	3	5	4	4	3	5	5	5	4	4	4	3	4	5	3	5	3	5	4	5	5	5	4	4	5	5	3	5	3	3	4	3
326	2	5	1	2	5	4	5	5	5	5	5	5	5	4	5	4	4	5	5	5	5	5	4	5	5	5	5	4	5	4	5	5	5	5	4	3	5	5	5	4	5	3	5	5	5	4	5	5	1
327	2	4	1	1	2	4	3	4	2	2	2	2	2	2	2	2	2	2	2	1	2	1	2	1	2	3	2	2	1	2	3	3	2	2	2	2	2	2	1	2	2	3	2	3	1	2	3	2	3
328	2	4	1	2	4	5	4	4	4	4	5	3	3	3	3	3	3	4	1	2	2	3	2	2	3	2	2	1	1	2	3	1	2	5	5	4	3	4	4	3	4	5	3	4	3	4	4	3	5
329	2	2	1	2	4	3	4	2	4	4	3	4	2	4	4	4	3	4	2	3	1	3	2	3	1	1	1	1	2	2	2	2	2	4	4	4	4	4	4	4	4	3	4	4	4	5	4	3	4
330	2	4	2	5	3	2	2	2	1	3	2	1	1	2	3	3	3	1	4	4	4	4	3	3	4	4	4	3	5	4	3	3	5	4	4	4	3	4	4	4	4	4	3	5	4	4	5	3	4
331	2	5	1	2	4	4	5	3	4	5	4	4	3	3	3	3	3	4	2	2	3	4	3	2	3	2	4	3	2	2	3	2	4	2	2	2	2	2	2	3	1	1	3	3	1	2	1	3	2
332	2	4	1	2	2	3	4	2	3	2	2	2	2	4	4	2	2	2	2	4	3	3	2	4	2	3	2	2	4	2	3	4	2	4	3	4	5	3	4	5	4	4	5	5	4	4	4	3	4
333	2	4	1	2	4	5	4	4	4	5	5	5	5	5	4	3	4	5	3	3	1	3	2	1	2	1	3	2	1	2	2	2	1	2	1	1	1	2	2	1	1	2	2	1	2	2	3	2	4
334	2	1	1	2	4	2	2	4	3	3	4	2	3	4	4	4	4	2	2	3	2	2	3	3	3	2	3	3	4	2	2	2	2	2	2	2	2	2	2	2	3	2	2	3	3	2	2	3	4
335	2	5	1	1	5	5	4	4	5	5	5	5	5	5	5	5	5	5	4	3	4	3	4	2	3	2	3	2	3	3	3	3	3	5	4	3	3	5	5	5	5	4	5	5	3	5	3	5	1
336	2	4	1	2	4	3	4	4	4	4	3	5	4	5	5	4	5	4	3	4	4	3	4	2	3	3	2	4	2	2	2	4	4	2	2	2	2	3	4	3	2	2	2	4	2	3	2	3	3
337	2	1	1	1	3	5	4	5	5	5	5	4	5	3	5	4	5	5	4	3	5	3	5	3	5	5	5	3	5	3	5	4	3	4	5	5	5	5	5	4	4	5	5	5	5	5	4	5	2
338	2	4	1	2	3	3	1	2	2	2	2	2	2	1	3	3	2	2	1	1	2	3	2	2	2	1	2	2	2	2	2	2	1	3	3	4	4	5	3	3	4	3	4	4	4	3	3	4	3
339	1	3	1	2	4	2	3	4	4	4	4	4	4	4	4	4	4	3	1	2	2	2	2	2	2	2	2	3	2	2	2	2	2	1	1	3	3	1	2	2	2	1	1	2	3	3	3	3	1
340	1	5	1	2	2	3	2	3	2	4	3	2	2	2	4	4	4	2	3	4	3	3	3	2	2	2	2	4	2	2	2	4	2	2	3	2	2	1	1	2	3	2	2	1	2	3	2	1	5
341	2	4	1	2	3	2	1	2	2	3	2	1	1	2	3	3	3	1	1	3	2	1	1	2	1	2	2	3	2	2	1	2	2	2	2	3	4	4	2	4	3	3	4	3	4	4	3	2	2
342	2	3	1	2	2	3	2	1	2	2	2	2	2	1	2	2	2	2	4	2	2	2	2	2	2	2	2	2	2	2	2	4	2	2	4	4	4	4	3	4	2	4	3	4	4	4	4	2	2
343	2	3	1	1	2	2	2	3	4	2	2	2	3	4	3	2	3	2	3	4	2	3	4	3	2	4	4	4	2	2	2	2	3	3	1	2	2	1	3	2	2	1	3	2	2	2	2	2	2
344	2	4	1	2	1	1	2	2	3	2	3	2	3	1	1	3	1	1	4	3	4	4	2	4	4	4	3	2	2	2	4	4	2	4	5	4	3	4	3	4	4	5	4	4	5	5	3	5	4
345	2	4	1	2	3	3	3	3	3	4	3	5	3	4	4	4	4	4	4	3	3	5	3	4	5	4	4	4	5	3	3	5	3	5	5	5	5	5	5	5	5	4	5	5	5	5	4	5	1
346	1	4	1	1	3	5	5	3	4	5	3	3	3	5	4	3	4	4	5	5	5	4	5	4	5	5	5	5	5	5	5	4	5	3	3	4	3	3	3	5	5	5	4	3	3	4	5	3	2
347	1	3	1	1	2	2	4	4	2	2	2	3	3	2	2	3	2	2	2	2	3	3	2	2	1	1	2	2	3	2	3	2	3	4	3	4	4	5	4	4	3	5	4	4	4	3	5	3	2
348	1	2	1	3	2	2	4	2	3	4	4	2	2	4	4	4	3	2	3	3	4	3	5	4	4	4	3	4	4	4	4	4	3	4	2	2	4	4	4	2	2	2	4	3	2	4	4	2	4
349	2	4	1	2	5	5	3	5	5	3	5	3	3	5	3	5	5	4	5	5	4	4	5	4	5	5	4	5	5	5	5	5	4	3	3	4	4	4	5	5	5	4	3	3	3	4	5	3	1
350	2	5	2	4	4	5	5	5	5	4	5	5	5	4	3	5	4	3	5	5	5	5	5	5	5	5	5	5	5	5	5	4	4	3	3	5	3	3	4	4	5	4	3	5	4	4	3	3	1
351	2	4	1	2	4	4	2	3	3	2	2	4	2	2	2	4	4	2	3	4	3	3	2	4	2	2	3	2	4	2	4	3	4	4	3	4	4	4	2	4	4	4	3	4	2	4	3	3	5
352	2	5	1	2	4	4	2	2	2	4	4	4	3	4	2	4	4	4	2	2	4	3	2	2	2	2	2	3	2	4	2	4	2	2	2	4	3	4	3	2	2	3	4	3	3	4	4	4	4
353	1	4	1	3	3	4	3	4	2	4	4	3	4	3	4	2	4	2	4	4	3	4	4	4	4	4	4	2	2	4	2	2	2	2	1	2	2	2	2	1	1	2	1	2	2	1	2	2	3
354	2	4	1	1	4	4	3	4	3	5	4	4	3	3	5	4	4	3	4	2	4	3	2	2	2	2	2	2	3	3	3	2	2	3	2	2	2	2	2	2	2	1	3	2	2	1	1	2	4
355	1	5	1	1	3	2	4	3	2	3	3	3	4	2	3	3	3	3	5	5	5	4	5	5	4	4	5	4	5	5	5	4	5	3	3	5	4	3	5	3	5	4	5	3	5	5	3	5	3
356	2	4	1	2	2	2	3	2	3	2	2	3	4	3	2	2	2	4	3	4	2	2	2	3	2	2	2	2	3	3	2	2	4	3	2	4	2	3	4	2	2	4	2	3	4	4	4	2	3
357	2	3	1	2	2	2	4	2	4	3	2	2	4	3	2	2	2	4	4	4	2	2	2	3	2	2	2	4	2	4	2	2	2	2	4	4	4	4	3	2	4	2	4	2	4	4	4	4	4
358	2	4	2	1	3	2	3	4	3	4	3	4	3	3	4	4	4	2	5	4	5	5	5	3	3	5	3	4	5	3	5	3	3	5	5	5	5	5	5	4	4	5	5	4	5	4	5	5	2
359	1	2	1	2	5	5	5	4	5	5	4	5	5	5	4	4	5	5	5	5	5	5	4	5	4	4	5	4	4	5	5	5	5	5	5	5	5	5	5	5	4	4	5	5	4	5	4	4	1
360	1	3	1	1	5	5	4	5	5	4	5	5	4	5	5	5	5	5	5	5	5	5	5	5	5	5	5	5	5	5	4	5	5	3	5	3	5	5	5	4	5	5	5	5	5	3	5	5	3
361	1	3	1	2	2	2	2	4	3	4	3	2	2	2	4	2	2	2	2	3	3	4	4	2	4	4	3	2	2	2	4	4	2	4	4	2	3	2	2	4	4	4	4	4	3	2	4	4	2
362	1	4	1	1	2	2	3	3	2	4	3	4	2	4	4	4	4	2	1	2	2	1	3	1	1	3	2	3	2	2	2	3	2	4	4	2	4	3	4	2	4	2	4	2	2	4	4	2	5
363	2	4	1	2	3	2	2	2	3	3	4	3	2	2	2	4	2	3	1	2	3	3	2	2	2	1	2	2	1	2	2	1	1	2	2	2	2	4	4	2	2	2	4	2	2	4	2	3	4
364	2	4	1	2	4	3	3	2	3	4	3	2	2	4	3	3	3	4	5	5	4	5	4	5	5	5	5	5	5	4	5	5	5	2	2	3	3	3	2	3	3	3	2	4	2	3	4	3	2
365	1	5	1	2	3	5	5	3	4	5	5	5	4	4	5	3	4	5	3	3	4	2	4	3	3	3	4	4	3	3	3	3	2	4	5	5	5	5	5	5	4	4	4	5	5	5	5	4	1
366	2	4	1	2	4	4	5	5	3	5	5	3	3	3	3	5	3	3	5	5	5	5	5	5	4	5	5	5	5	5	5	5	5	3	5	3	5	3	5	5	5	5	4	5	5	4	5	5	3
367	2	4	1	2	5	5	5	5	5	5	5	5	4	5	5	5	5	4	4	5	5	5	5	5	5	4	5	5	5	5	5	5	5	5	5	5	5	4	5	5	5	5	5	5	5	5	5	5	1
368	2	4	1	2	2	4	4	2	2	2	2	2	2	2	2	2	3	2	4	5	4	3	3	4	4	4	4	4	5	4	4	3	4	2	2	3	2	1	2	2	2	1	2	2	2	2	3	2	3
369	2	5	1	2	2	4	3	2	3	2	4	4	2	2	4	4	2	3	4	4	4	3	2	3	3	4	3	4	2	2	2	2	4	3	3	3	3	4	4	2	2	2	2	4	4	2	4	4	4
370	1	4	1	2	2	2	2	3	3	3	4	2	2	4	2	4	2	2	2	2	2	2	2	1	3	1	1	3	2	3	2	2	1	4	4	2	3	2	2	4	4	2	2	2	2	2	2	2	3
371	1	4	1	2	2	2	3	2	2	2	2	2	2	2	2	3	2	4	2	2	2	1	3	2	1	1	2	3	1	2	2	3	2	4	3	5	4	5	4	5	4	4	3	3	3	4	4	4	4
372	2	4	1	2	2	2	4	3	2	2	2	3	3	2	2	2	2	4	2	1	1	2	3	2	2	2	2	2	2	3	2	3	1	2	4	4	2	2	2	2	3	2	3	2	3	2	2	4	4
373	1	4	1	1	3	4	4	4	4	2	4	4	4	4	2	3	4	4	4	2	2	2	3	2	2	2	2	2	2	2	2	2	2	2	2	4	2	2	4	3	3	3	2	4	4	2	4	2	3
374	2	3	1	1	2	4	2	2	2	2	2	3	2	4	2	2	2	4	5	4	4	5	4	3	3	4	4	4	4	5	4	4	3	2	3	1	2	2	1	2	1	1	3	3	2	2	2	3	3
375	2	4	1	2	5	5	5	5	3	5	5	5	5	5	5	3	5	4	3	2	3	4	3	3	3	3	3	2	3	2	3	3	3	5	5	4	5	5	3	5	5	4	5	5	5	4	3	5	2
376	2	4	1	2	4	4	4	4	4	3	4	4	4	4	4	4	3	4	2	2	2	1	2	3	3	2	2	2	2	2	2	2	1	2	1	2	1	2	2	3	2	2	2	1	2	2	1	2	4
377	2	4	1	2	1	1	1	2	2	2	3	2	1	1	2	3	2	3	2	2	2	2	3	2	3	3	2	3	2	1	2	2	2	4	3	2	4	2	3	3	3	2	4	2	2	3	2	2	3
378	2	2	1	2	2	2	4	3	2	4	2	4	4	4	4	4	3	4	3	2	2	3	2	2	1	1	1	3	2	3	3	2	2	4	4	2	4	4	4	4	4	2	4	2	4	3	4	2	4
379	2	2	1	3	2	2	2	4	4	2	2	4	2	2	2	4	2	2	2	2	1	2	2	2	2	3	1	1	2	3	3	2	3	2	2	2	4	3	2	2	4	2	2	2	4	2	2	2	2
380	1	3	1	2	2	2	3	2	2	2	3	2	3	4	2	2	2	2	2	4	2	4	2	3	4	2	2	4	4	2	4	4	2	4	2	2	4	4	2	2	2	4	4	2	3	4	2	4	2
381	2	3	1	2	5	5	4	5	5	5	5	4	3	4	5	4	3	5	4	5	3	3	5	4	3	4	3	5	3	5	4	3	3	5	3	5	5	5	4	5	5	5	3	4	4	4	5	5	1
382	2	4	1	3	2	2	2	2	2	3	2	4	2	4	4	2	2	2	2	2	3	2	2	2	2	2	1	3	2	2	2	3	1	4	4	4	4	5	3	4	4	3	5	5	4	3	3	3	4
383	2	5	1	1	3	3	3	3	2	2	1	2	2	1	2	2	1	2	3	2	3	4	4	4	2	2	4	4	2	2	2	3	4	1	2	2	2	2	3	1	2	1	2	1	2	3	2	2	2
384	2	4	1	2	2	3	2	2	2	2	2	2	3	3	2	3	4	2	3	2	2	2	3	3	2	3	4	2	4	4	2	3	3	4	4	5	4	3	5	4	5	4	3	3	4	4	3	5	4
385	1	1	1	3	3	3	1	1	3	3	2	3	2	2	3	2	2	2	4	3	4	2	4	2	4	4	3	4	4	2	4	2	4	4	2	2	3	4	2	2	4	3	4	3	2	2	2	4	4
386	2	4	1	2	2	2	4	2	4	3	4	4	4	4	2	2	4	4	2	4	4	2	4	4	2	4	4	4	4	4	4	4	2	2	2	2	4	4	2	2	2	3	2	2	3	4	2	3	2
387	2	4	1	2	4	3	4	4	4	4	2	4	4	4	3	4	2	4	3	2	4	3	4	4	2	2	2	4	4	3	4	2	2	3	2	2	4	4	2	2	3	2	2	4	4	2	4	3	2
388	2	4	1	2	4	4	3	3	3	2	4	2	4	4	2	4	3	3	4	4	3	4	3	2	2	2	2	2	4	3	4	4	2	2	2	3	4	2	2	4	2	2	2	2	2	2	3	2	2
389	2	5	1	3	5	3	5	3	5	3	5	3	4	4	5	4	4	5	3	2	2	3	2	4	2	4	3	2	4	3	2	2	2	1	1	2	2	3	2	2	2	2	3	2	1	3	1	2	3
390	1	2	1	1	4	2	4	4	3	3	3	4	2	4	2	4	4	2	1	1	2	2	3	2	3	2	2	2	2	2	2	2	2	2	4	4	4	4	2	4	4	2	2	4	4	4	4	3	4
391	2	1	1	2	4	4	5	4	4	5	5	5	4	4	5	3	5	5	5	3	5	3	3	5	3	4	4	3	3	5	3	3	3	5	3	5	3	3	3	3	3	4	3	3	5	3	3	5	3
392	2	5	1	1	4	4	4	3	3	5	4	4	5	5	4	4	5	3	1	2	3	1	3	1	2	1	1	2	1	2	3	2	3	4	4	4	2	4	3	2	2	4	4	3	4	4	4	4	4
393	1	4	1	2	4	5	5	4	5	5	5	5	5	5	5	5	5	5	5	5	5	5	5	5	5	5	4	5	4	5	5	5	5	5	5	5	5	4	5	5	5	5	5	4	5	5	5	4	1
394	2	4	1	1	2	4	2	2	3	2	2	2	2	2	2	3	2	2	2	2	4	2	2	4	2	4	2	2	3	3	2	3	4	3	4	2	2	2	2	2	3	2	3	2	2	2	2	3	4
395	2	4	1	2	3	3	3	3	5	5	3	5	5	5	5	5	4	5	5	5	5	5	5	5	5	5	5	4	5	5	5	5	4	4	5	5	5	4	5	5	3	5	5	5	4	5	4	3	2
396	2	4	1	2	1	2	2	2	1	3	2	2	1	2	2	2	1	1	3	2	1	3	3	2	2	3	3	2	2	2	1	2	2	3	3	3	3	4	5	5	4	4	3	3	5	4	5	3	1
397	2	3	2	5	5	4	5	5	5	5	5	5	3	4	5	5	5	5	4	5	4	5	5	4	5	5	5	5	5	5	4	5	5	4	5	5	5	5	5	5	5	5	5	5	5	5	5	5	3
398	2	4	1	2	2	4	2	2	2	2	2	2	2	3	4	3	3	4	2	2	3	2	3	1	3	2	2	2	2	2	2	2	1	2	2	4	2	3	4	2	3	2	2	4	2	4	3	4	4
399	1	4	1	3	2	3	1	2	2	1	3	2	3	1	2	1	2	2	2	2	2	2	1	2	2	1	2	1	1	1	1	3	1	3	4	4	3	2	4	2	4	4	4	4	4	3	4	4	4
400	2	3	1	2	2	2	2	3	2	3	3	1	3	2	1	2	2	1	5	4	4	5	4	3	3	4	3	5	4	5	4	4	5	4	4	5	3	4	4	3	5	4	4	3	4	5	4	5	2
401	2	3	1	2	2	1	2	1	2	2	2	2	3	1	1	2	1	2	3	4	4	3	4	2	4	2	2	3	4	3	2	2	2	2	2	1	2	2	2	2	2	3	3	2	2	3	2	2	4
402	1	5	1	1	3	5	3	5	5	5	5	3	5	3	4	3	5	5	5	4	3	5	5	5	5	3	5	4	5	5	3	4	5	4	5	5	5	5	5	5	5	4	5	5	4	5	5	5	1
403	2	4	1	2	1	1	2	2	2	2	2	1	2	2	2	2	3	1	4	4	3	4	4	2	4	3	4	4	4	3	3	4	4	4	3	5	4	4	4	3	3	5	4	3	5	4	4	3	2
404	1	1	1	4	4	4	4	4	3	2	4	4	2	2	4	2	2	4	2	4	2	3	2	3	4	3	2	2	4	2	3	4	4	1	1	1	2	3	2	2	1	3	1	1	1	2	3	2	2
405	2	3	1	2	2	2	2	2	2	4	3	2	2	3	2	2	2	2	4	2	3	2	2	2	3	2	4	4	3	2	2	4	4	2	1	2	2	3	2	2	2	2	2	2	2	2	1	1	4
406	2	4	1	2	2	2	2	2	3	2	3	2	2	2	2	2	3	4	2	4	2	3	4	2	2	2	2	3	4	2	2	2	2	3	4	3	2	3	2	4	4	4	2	2	2	2	3	2	4
407	2	5	1	2	4	4	5	4	5	5	5	5	5	5	4	5	5	4	3	5	4	5	3	5	5	3	3	3	5	5	4	3	5	5	5	5	4	5	5	5	5	5	5	5	5	4	5	4	2
408	2	3	1	2	4	4	4	4	4	3	4	4	4	3	4	4	3	4	2	4	4	4	4	3	2	2	3	3	2	4	3	2	4	3	2	2	4	3	3	3	2	4	2	4	4	4	4	3	2
409	2	1	1	1	2	4	2	2	2	3	2	4	3	2	4	2	2	2	4	4	4	3	4	5	4	3	4	5	5	4	4	4	4	3	2	4	4	4	4	4	2	3	4	2	4	4	4	4	2
410	1	2	1	2	4	4	4	3	4	4	3	4	3	2	4	4	4	2	4	4	5	3	4	3	4	3	5	4	4	4	4	4	3	2	2	2	2	1	3	2	2	3	1	3	1	2	2	2	4
411	1	4	1	1	3	3	5	5	5	3	3	3	5	5	4	3	5	4	5	4	4	3	5	5	5	3	5	5	5	5	5	5	5	5	5	5	5	4	5	5	5	4	5	5	5	5	5	5	2
412	2	4	1	2	4	4	5	4	3	4	3	5	4	4	3	3	4	4	2	2	2	2	4	3	2	4	4	2	4	3	3	2	4	2	4	2	3	2	3	4	2	2	2	3	2	2	2	2	3
413	2	4	1	2	2	2	2	1	2	2	1	2	2	1	2	2	1	2	4	5	4	4	3	4	5	4	4	4	4	3	4	4	5	3	3	3	4	2	4	2	2	4	2	2	3	2	2	2	4
414	2	4	1	2	5	3	4	4	3	4	3	5	3	3	5	3	5	5	4	3	3	5	5	3	5	5	4	4	3	5	3	5	5	5	4	5	5	5	5	5	5	4	5	5	5	4	5	5	1
415	2	4	1	2	4	4	3	4	4	3	4	5	5	4	5	4	5	4	2	3	2	3	2	2	2	4	2	2	4	3	2	4	3	2	1	1	2	2	2	2	3	3	1	2	3	1	2	2	4
416	2	4	1	2	2	2	3	2	2	2	4	2	2	2	3	4	2	2	3	4	2	2	2	4	3	2	4	2	4	4	2	4	3	2	2	2	3	4	4	4	4	4	4	4	2	4	4	4	3
417	1	5	1	2	1	2	1	2	2	2	3	2	3	2	1	1	2	2	4	4	4	4	5	4	5	4	3	3	4	4	3	4	5	3	3	3	2	4	2	3	4	2	3	2	3	3	2	4	4
418	2	4	1	2	3	2	2	4	4	2	3	2	2	2	3	4	4	3	2	2	2	3	2	2	3	2	2	2	3	3	2	2	2	4	3	4	4	4	4	4	4	4	2	4	4	4	4	4	2
419	1	5	1	4	3	2	4	2	3	3	2	3	2	2	4	2	3	3	2	2	2	2	2	2	2	2	2	2	2	2	2	2	4	4	5	4	5	4	4	4	4	3	3	4	4	5	3	5	1
420	2	3	1	1	2	2	2	4	4	2	2	3	4	4	2	2	3	4	4	3	2	4	4	2	2	2	4	2	4	2	2	4	4	3	3	4	4	2	4	4	2	4	4	2	3	4	2	2	3
421	1	3	1	2	4	3	2	4	4	4	4	4	2	4	3	2	3	2	2	3	4	3	4	4	4	4	4	3	3	4	2	4	4	2	4	3	4	4	4	3	3	4	4	4	2	4	3	4	4
422	2	4	1	2	5	3	4	3	4	4	4	4	5	4	5	4	3	4	2	1	1	1	2	1	1	1	1	3	3	3	2	3	2	2	3	4	4	4	4	4	3	4	4	4	4	4	4	2	4
423	2	5	1	1	3	5	5	3	5	4	3	3	4	4	4	4	3	4	2	2	2	3	1	1	2	2	2	1	3	2	1	2	2	4	2	3	2	2	2	2	3	4	2	3	2	2	4	4	2
424	1	1	1	3	5	5	4	5	5	5	5	5	5	4	5	5	5	5	5	5	4	4	5	4	5	5	5	5	5	5	4	5	5	5	5	3	5	3	3	5	4	5	5	4	3	4	3	4	3
425	1	5	1	1	4	2	3	2	4	3	2	2	4	4	2	2	4	3	2	2	2	4	2	2	2	2	2	4	4	2	3	2	3	2	2	3	1	2	3	2	2	2	1	2	2	1	1	1	4
426	2	4	1	2	3	5	5	5	3	4	5	5	5	3	4	5	4	4	4	5	4	5	5	4	5	5	5	5	4	4	5	5	5	3	3	3	4	3	3	4	4	5	4	3	3	3	5	3	1
427	2	4	1	2	5	3	4	4	5	3	5	5	3	4	4	3	5	4	5	5	5	5	4	5	3	4	3	5	3	5	5	5	5	5	4	3	5	4	3	4	5	5	5	5	3	4	3	4	3
428	2	5	1	2	4	2	2	4	3	4	4	3	4	3	2	4	4	4	3	3	3	4	3	4	4	2	4	4	3	4	4	4	4	2	2	2	1	2	2	2	2	2	3	3	1	1	2	1	2
429	1	3	1	1	3	4	4	4	4	3	3	5	4	5	5	3	5	3	4	5	5	5	5	5	5	4	4	5	5	4	5	4	5	5	4	4	3	5	5	3	3	5	4	5	5	5	5	5	1
430	2	4	1	2	4	4	3	4	4	4	4	4	4	4	3	2	4	4	1	1	2	3	2	1	1	1	2	1	1	2	2	2	2	2	1	2	3	2	2	1	3	3	2	2	2	1	3	2	3
431	2	4	1	2	3	3	4	4	4	4	5	4	5	5	4	4	5	4	3	2	3	2	2	4	2	3	3	2	4	4	2	4	2	2	4	3	4	4	3	2	3	4	3	2	4	4	3	3	4
432	2	4	1	2	5	5	5	3	4	5	5	5	5	5	5	3	5	3	4	5	5	5	5	5	5	4	4	5	5	5	5	5	5	4	3	3	3	3	5	4	5	5	5	4	5	4	5	5	2
433	1	2	2	5	5	3	4	3	4	5	5	4	3	5	3	5	5	5	5	4	5	5	5	5	4	5	5	5	5	4	5	5	5	5	5	3	4	5	5	5	3	5	3	5	5	5	5	5	2
434	2	4	1	2	5	5	5	5	3	4	5	5	5	5	4	3	5	5	4	4	3	2	2	3	2	4	3	3	3	3	3	3	3	5	5	5	5	5	5	5	5	5	5	5	5	5	4	5	2
[truncated: 14 more columns]
